# Supplementary material for: Mapping Interactions of Microbial Metabolites with Human G-Protein-Coupled Receptors
Source: Cell Host Microbe. 2019 Aug 14;26(2):273–282.e7. doi: 10.1016/j.chom.2019.07.002 (PMC6706627; doi:10.1016/j.chom.2019.07.002)
Supplement: Table S1. List of Control Compounds Used for GPCR Agonist Screen, Related to Figure 1 [file mmc2.xlsx]

## Sheet: Table S1
Compound Name	Assay Name	Assay Format	Assay Target	Result Type	RC50 (uM)	Hill	Curve Bottom	Curve Top	Max Response	EC80 (uM)
PACAP-27	Arrestin	Agonist	ADCYAP1R1	EC50	0.0011882	1.64	-0.4	100.8	102.13	0.0021
2-Cl-IB-MECA	Arrestin	Agonist	ADORA3	EC50	0.018118	1.27	-0.1	100.2	99.813	0.0534
Phenylephrine	Arrestin	Agonist	ADRA1B	EC50	0.052007	0.79	-4.4	102.5	100.74	0.119
UK 14,304	Arrestin	Agonist	ADRA2A	EC50	0.0022698	0.83	0	97.6	102.14	0.00506
UK 14,304	Arrestin	Agonist	ADRA2B	EC50	0.23791	1.67	1	102.7	102.2	0.538
UK 14,304	Arrestin	Agonist	ADRA2C	EC50	0.044051	1.19	-1.7	98.6	97.933	0.298
Isoproterenol	Arrestin	Agonist	ADRB1	EC50	0.026236	1.21	3.2	96.3	99.345	0.07
Isoproterenol	Arrestin	Agonist	ADRB2	EC50	0.024953	1.06	-3.6	99.1	98.65	0.124
Angiotensin II	Arrestin	Agonist	AGTR1	EC50	0.00054664	1.28	-2.6	97.4	101.19	0.00155
Apelin-13	Arrestin	Agonist	AGTRL1	EC50	0.00070354	1.7	-0.6	98.1	98.418	0.00231
Vasopressin	Arrestin	Agonist	AVPR1A	EC50	0.0020034	0.84	0	99.5	106.44	0.00948
Vasopressin	Arrestin	Agonist	AVPR1B	EC50	0.0015421	0.95	0	100.8	100.9	0.00275
Vasopressin	Arrestin	Agonist	AVPR2	EC50	0.00032484	1.54	0	96.1	101.3	0.00125
LDA-Bradykinin	Arrestin	Agonist	BDKRB1	EC50	0.0011354	1.18	-2.1	100.8	106.03	0.00432
Bradykinin	Arrestin	Agonist	BDKRB2	EC50	0.0010601	1.65	1.4	100.9	103.3	0.00327
TAPN-Bombesin	Arrestin	Agonist	BRS3	EC50	0.0037661	0.75	-3.6	105.9	105.14	0.0179
C3A Receptor Agonist (Short Fragment)	Arrestin	Agonist	C3AR1	EC50	0.10158	1.23	-1.7	96.5	100.98	0.203
Complement C5a	Arrestin	Agonist	C5AR1	EC50	0.00089211	1.61	0.8	100.2	102.19	0.00398
Complement C5a	Arrestin	Agonist	C5L2	EC50	0.0012301	1.46	1.5	100.8	102.05	0.0027
Calcitonin	Arrestin	Agonist	CALCR	EC50	0.017623	1.12	-1.2	102.4	101.56	0.0376
beta CGRP	Arrestin	Agonist	CALCRL-RAMP1	EC50	0.013257	0.72	-3.9	106.6	101.76	0.0391
Adrenomedullin	Arrestin	Agonist	CALCRL-RAMP2	EC50	0.019518	0.95	-0.3	105	106.59	0.0726
Adrenomedullin	Arrestin	Agonist	CALCRL-RAMP3	EC50	0.0024151	0.99	0	99.7	103.07	0.00584
Calcitonin	Arrestin	Agonist	CALCR-RAMP2	EC50	0.00754	0.99	0	98	105.23	0.0323
Calcitonin	Arrestin	Agonist	CALCR-RAMP3	EC50	0.14909	0.85	6.6	100	109.67	0.384
CCK-8	Arrestin	Agonist	CCKAR	EC50	0.0026161	1.01	-2.7	99.2	103.63	0.00462
CCK-8	Arrestin	Agonist	CCKBR	EC50	0.00021708	2.27	2.1	98.2	104.26	0.000823
CCL27	Arrestin	Agonist	CCR10	EC50	0.015361	1.37	-0.8	99.2	101	0.0569
CCL3	Arrestin	Agonist	CCR1	EC50	0.0043044	1.27	-1.1	98.3	102	0.0112
CCL2	Arrestin	Agonist	CCR2	EC50	0.0023032	0.93	-2	99.2	100	0.00692
CCL13	Arrestin	Agonist	CCR3	EC50	0.019097	0.88	-0.1	110.6	106.95	0.0465
CCL22	Arrestin	Agonist	CCR4	EC50	0.0014894	0.65	0	101.4	100.41	0.00658
CCL3	Arrestin	Agonist	CCR5	EC50	0.0046455	0.83	-3.1	102.9	104.66	0.013
CCL20	Arrestin	Agonist	CCR6	EC50	0.0014869	0.82	-7.4	98.7	103.92	0.0121
CCL19	Arrestin	Agonist	CCR7	EC50	0.0029695	2.03	2	97.9	100.03	0.00632
CCL1	Arrestin	Agonist	CCR8	EC50	0.026454	0.68	-1.9	115.2	104.59	0.0704
CCL25	Arrestin	Agonist	CCR9	EC50	0.10633	1.05	-0.4	107.7	100	0.35
Acetylcholine	Arrestin	Agonist	CHRM1	EC50	2.0994	0.83	0	98.9	104.64	7.96
Acetylcholine	Arrestin	Agonist	CHRM2	EC50	1.4303	1.06	-2.5	101.9	107.89	5.92
Acetylcholine	Arrestin	Agonist	CHRM3	EC50	0.66702	0.93	0	98.1	99.251	3.9
Acetylcholine	Arrestin	Agonist	CHRM4	EC50	1.277	1.5	-2.2	99.6	98.988	7.25
Acetylcholine	Arrestin	Agonist	CHRM5	EC50	0.20907	1.52	0	86	78.498	1.05
Chemerin	Arrestin	Agonist	CMKLR1	EC50	0.00047826	1.55	-1.7	96.2	100.37	0.00122
CP55940	Arrestin	Agonist	CNR1	EC50	0.0072239	0.95	-1.6	103.7	105.92	0.0204
CP55940	Arrestin	Agonist	CNR2	EC50	0.0027628	1.4	-0.7	98.4	99.819	0.0104
Sauvagine	Arrestin	Agonist	CRHR1	EC50	0.0011711	2.39	-0.7	98.5	104.37	0.00344
Sauvagine	Arrestin	Agonist	CRHR2	EC50	0.0023219	1.26	-4.1	97.6	100.71	0.00817
PGD2	Arrestin	Agonist	CRTH2	EC50	0.019326	1.11	0	95.6	100.36	0.0994
Fractalkine	Arrestin	Agonist	CX3CR1	EC50	0.00067448	2.02	1.1	98.3	101.41	0.0019
CXCL8	Arrestin	Agonist	CXCR1	EC50	0.0030166	1.15	-1.5	100.7	101.36	0.00495
CXCL8	Arrestin	Agonist	CXCR2	EC50	0.00024111	0.94	0	87.5	104.08	0.000968
CXCL11	Arrestin	Agonist	CXCR3	EC50	0.029192	0.97	-0.2	112.2	104.81	0.0536
CXCL12	Arrestin	Agonist	CXCR4	EC50	0.0051577	0.81	3.9	100	100.16	0.0111
CXCL13	Arrestin	Agonist	CXCR5	EC50	0.039797	1.07	-0.4	113.6	106.86	0.184
CXCL16	Arrestin	Agonist	CXCR6	EC50	0.00017569	1.45	0	95.3	95.931	0.00171
CXCL12	Arrestin	Agonist	CXCR7	EC50	0.0027316	1.31	-0.8	99.7	99.569	0.0128
Dopamine	Arrestin	Agonist	DRD1	EC50	0.21996	1.14	-1.2	101.6	101.45	0.658
Dopamine	Arrestin	Agonist	DRD2L	EC50	0.040654	0.95	-2.1	100	98.719	0.2
Dopamine	Arrestin	Agonist	DRD2S	EC50	0.036878	0.94	-3.7	101.1	105.42	0.2
Dopamine	Arrestin	Agonist	DRD3	EC50	0.0073281	1.48	0	98.6	101.49	0.0242
Dopamine	Arrestin	Agonist	DRD4	EC50	0.089403	1.26	-0.7	98.9	100.62	0.247
Dopamine	Arrestin	Agonist	DRD5	EC50	0.17099	1.37	0.4	99.7	100.03	0.388
7a,25-Dihydroxycholesterol	Arrestin	Agonist	EBI2	EC50	0.19117	0.83	-2.8	100	100.86	0.552
S-1-P	Arrestin	Agonist	EDG1	EC50	0.010354	1.22	-8.1	94.7	106.5	0.0352
S-1-P	Arrestin	Agonist	EDG3	EC50	0.012592	1.26	-0.9	100.1	104.89	0.0215
Oleoyl LPA	Arrestin	Agonist	EDG4	EC50	0.4745	0.86	-1.1	98.6	100.28	1.99
S-1-P	Arrestin	Agonist	EDG5	EC50	0.055746	1.19	-3.9	100	95.424	0.121
S-1-P	Arrestin	Agonist	EDG6	EC50	0.12263	0.55	0	102.9	108.22	0.524
Oleoyl LPA	Arrestin	Agonist	EDG7	EC50	0.37008	1	0.6	101.8	98.605	2.2
Endothelin I	Arrestin	Agonist	EDNRA	EC50	0.0032791	0.95	0	98	103.26	0.00592
Endothelin 3	Arrestin	Agonist	EDNRB	EC50	0.013437	2.17	0.3	99.3	100.89	0.0208
TFLLR-NH2	Arrestin	Agonist	F2R	EC50	12.448	0.94	6.9	110	109.51	28.7
SLIGRL-NH2	Arrestin	Agonist	F2RL1	EC50	0.52558	0.82	-3.2	103.4	100.72	2.13
AYPGKF-NH2	Arrestin	Agonist	F2RL3	EC50	2.0578	1.94	-0.7	97.8	102.44	7.98
GW9508	Arrestin	Agonist	FFAR1	EC50	0.28844	0.98	0	104.7	108.02	1.3
WKYMVm-NH2	Arrestin	Agonist	FPR1	EC50	0.0023149	1.07	-2.2	100.6	102.25	0.0084
WKYMVm-NH2	Arrestin	Agonist	FPRL1	EC50	0.0018073	1.9	-0.1	97.8	102.05	0.00393
FSH	Arrestin	Agonist	FSHR	EC50	0.0031052	1.18	-0.2	103.7	102.97	0.0183
Galanin	Arrestin	Agonist	GALR1	EC50	0.0017623	2.05	0.6	98.4	99.338	0.00349
Galanin	Arrestin	Agonist	GALR2	EC50	0.0093618	1.06	0	97.3	100.17	0.0532
Glucagon	Arrestin	Agonist	GCGR	EC50	0.003497	1.37	-3.5	98	101.47	0.00833
Ghrelin	Arrestin	Agonist	GHSR	EC50	0.0076665	1.57	0.2	98.4	100.78	0.0368
GIP	Arrestin	Agonist	GIPR	EC50	0.0032474	1.28	0.4	99.8	101.35	0.00988
Exendin-4	Arrestin	Agonist	GLP1R	EC50	0.0051421	1.18	-1	99.6	102.43	0.0126
GLP II (1-33)	Arrestin	Agonist	GLP2R	EC50	0.0013711	1.04	-2.6	99.6	100.22	0.00299
Chemerin	Arrestin	Agonist	GPR1	EC50	0.002218	1.65	0.6	97.9	101.58	0.00467
QRFP-26	Arrestin	Agonist	GPR103	EC50	0.0037952	1.07	-3.4	97.9	102.92	0.011
Nicotinic Acid	Arrestin	Agonist	GPR109A	EC50	2.1526	0.86	-0.1	112.1	105.9	7.21
3-Hydroxyoctanoic Acid	Arrestin	Agonist	GPR109B	EC50	304.59	1.05	0.6	121	108.43	966
Oleoyl Ethanolamide	Arrestin	Agonist	GPR119	EC50	1.7447	1.08	1.1	96.4	98.338	8.99
GW9508	Arrestin	Agonist	GPR120	EC50	11.052	0.92	0	110	100	64.8
Zaprinast	Arrestin	Agonist	GPR35	EC50	2.53	0.8	2.7	100	110.78	4
Oleoyl LPA	Arrestin	Agonist	GPR92	EC50	0.32819	1.18	-2.2	98.9	101.41	1.44
GRP	Arrestin	Agonist	GRPR	EC50	0.0019473	1.9	0.1	97.3	100.28	0.00592
Orexin A	Arrestin	Agonist	HCRTR1	EC50	0.005093	1.6	-0.4	99.7	101.99	0.0107
Orexin A	Arrestin	Agonist	HCRTR2	EC50	0.011387	1.12	-1.8	100.7	103.23	0.0142
Histamine	Arrestin	Agonist	HRH1	EC50	0.070953	1.07	0	97.6	101.41	0.212
Histamine	Arrestin	Agonist	HRH2	EC50	6.5343	0.85	1.4	115	104.99	15.5
R-a methylhistamine	Arrestin	Agonist	HRH3	EC50	0.49645	1.23	0.3	106.5	105.97	1.4
Histamine	Arrestin	Agonist	HRH4	EC50	0.038221	1.36	-16.1	95.1	88.356	0.104
Serotonin / 5-HT	Arrestin	Agonist	HTR1A	EC50	0.057674	1.82	0.8	95.2	95.44	0.383
Serotonin / 5-HT	Arrestin	Agonist	HTR1B	EC50	0.038433	1.97	1.3	90	97.855	0.174
Serotonin / 5-HT	Arrestin	Agonist	HTR1E	EC50	0.0060549	1.57	-6.4	95	94.67	0.0113
Serotonin / 5-HT	Arrestin	Agonist	HTR1F	EC50	0.024939	1.29	-3.7	100	98.353	0.128
Serotonin / 5-HT	Arrestin	Agonist	HTR2A	EC50	0.020156	1.27	-1.6	96.2	99.177	0.055
Serotonin / 5-HT	Arrestin	Agonist	HTR2C	EC50	0.0036403	1.45	0	93.3	96.946	0.0122
Serotonin / 5-HT	Arrestin	Agonist	HTR5A	EC50	0.0032106	1.83	-2.7	99.3	98.82	0.00881
Kisspeptin-10	Arrestin	Agonist	KISS1R	EC50	0.011726	1.34	-1.5	98.6	103.68	0.0376
hCG	Arrestin	Agonist	LHCGR	EC50	0.0025126	0.71	-1	100	100	0.00575
Leukotriene B4	Arrestin	Agonist	LTB4R	EC50	0.03574	0.43	-17.9	107.8	100	0.135
Melanotan II	Arrestin	Agonist	MC1R	EC50	0.00019159	1.07	-3.4	98.5	100	0.000786
Melanotan II	Arrestin	Agonist	MC3R	EC50	0.0016339	0.69	0	102.5	100	0.006
Melanotan II	Arrestin	Agonist	MC4R	EC50	0.00093334	0.78	-4.5	102.5	102.05	0.00409
Melanotan II	Arrestin	Agonist	MC5R	EC50	0.0040181	0.86	-3.9	102.7	102.35	0.00859
MCH	Arrestin	Agonist	MCHR1	EC50	0.21965	2.75	1.1	101.6	100	0.666
MCH	Arrestin	Agonist	MCHR2	EC50	0.031726	1.19	0.8	104.7	105.11	0.0607
Motilin	Arrestin	Agonist	MLNR	EC50	0.00039266	1.3	-4.1	98.3	99.072	0.00188
BAM(8-22)	Arrestin	Agonist	MRGPRX1	EC50	4.1737	1.12	2.1	114	107.93	8.53
Cortistatin 14	Arrestin	Agonist	MRGPRX2	EC50	0.6349	0.82	-1.7	117.5	107.27	0.729
2-Iodomelatonin	Arrestin	Agonist	MTNR1A	EC50	0.00059057	1.53	-0.3	97.7	101.04	0.00277
Neuromedin B	Arrestin	Agonist	NMBR	EC50	0.0011058	1.62	0	94.5	95.498	0.00345
Neuromedin U-25	Arrestin	Agonist	NMU1R	EC50	0.00082205	1.54	-1.2	97.7	100.98	0.00368
Neuropeptide W23	Arrestin	Agonist	NPBWR1	EC50	0.0016733	1.35	-1.3	101.2	103.71	0.00267
Neuropeptide W23	Arrestin	Agonist	NPBWR2	EC50	0.0016649	2.38	0.4	97.3	104.78	0.00408
RFRP-3	Arrestin	Agonist	NPFFR1	EC50	0.079004	0.77	0	102	101.06	0.149
Neuropeptide S	Arrestin	Agonist	NPSR1B	EC50	0.012446	1.33	0	97.5	101.55	0.0454
Peptide YY	Arrestin	Agonist	NPY1R	EC50	0.002127	0.97	0	97.7	103.16	0.0124
Peptide YY	Arrestin	Agonist	NPY2R	EC50	0.00161	2.4	0.7	99.8	99.539	0.0052
[Lys 8,9] Neurotensin	Arrestin	Agonist	NTSR1	EC50	0.00014547	1.5	-1.5	101.5	100.2	0.000562
DADLE	Arrestin	Agonist	OPRD1	EC50	0.0026487	1.21	-2.8	98.1	101	0.00785
Dynorphin A	Arrestin	Agonist	OPRK1	EC50	0.037457	1.24	1	101	100.61	0.0852
Orphanin FQ	Arrestin	Agonist	OPRL1	EC50	0.0059746	1.03	-2	100.7	101.28	0.0173
[Met] Enkephalin	Arrestin	Agonist	OPRM1	EC50	0.36848	1.09	-2.1	99	101.01	1.51
5-OxoETE	Arrestin	Agonist	OXER1	EC50	0.69285	0.98	6	100	120.9	1.46
Oxytocin	Arrestin	Agonist	OXTR	EC50	0.0015585	0.99	-0.8	103.4	102.87	0.0024
2-methylthio-ADP	Arrestin	Agonist	P2RY1	EC50	0.011783	0.82	0	97.6	103.93	0.0411
ATP	Arrestin	Agonist	P2RY11	EC50	359.33	1.64	1.9	118.5	100	1300
2-methylthio-ADP	Arrestin	Agonist	P2RY12	EC50	0.00087253	1.05	0	96.2	92.543	0.00477
UTP	Arrestin	Agonist	P2RY2	EC50	0.68361	2.01	0	98	101.07	2.09
UTP	Arrestin	Agonist	P2RY4	EC50	0.23517	0.86	-4.5	100.3	101.54	0.906
UTP	Arrestin	Agonist	P2RY6	EC50	0.25525	0.84	-4.7	102.3	100.87	0.856
Pancreatic Polypeptide	Arrestin	Agonist	PPYR1	EC50	0.0098245	1.61	0.2	102.1	102.05	0.015
PrRP-31	Arrestin	Agonist	PRLHR	EC50	0.0016339	1.14	-2.4	100.5	100.17	0.00357
EG VEGF	Arrestin	Agonist	PROKR1	EC50	0.023366	1.26	0.2	104.5	100.19	0.0484
EG VEGF	Arrestin	Agonist	PROKR2	EC50	0.0099531	1.11	-1	101.7	100.3	0.03
PAF	Arrestin	Agonist	PTAFR	EC50	0.00045055	1.77	-1.2	97.6	95.731	0.00124
Prostaglandin E2	Arrestin	Agonist	PTGER2	EC50	0.33348	0.91	0.3	99.1	97.164	0.566
Prostaglandin E2	Arrestin	Agonist	PTGER3	EC50	0.062674	1.22	0.6	107.7	103.55	0.185
Prostaglandin E2	Arrestin	Agonist	PTGER4	EC50	0.0016896	1.36	0	100.1	102.05	0.00417
Cloprostenol	Arrestin	Agonist	PTGFR	EC50	0.006347	1.24	0	97.2	99.088	0.0282
Beraprost	Arrestin	Agonist	PTGIR	EC50	0.31131	0.77	-7.9	102.1	102.9	0.843
PTH(1-34)	Arrestin	Agonist	PTHR1	EC50	0.0007962	2.63	2.4	97.6	100.52	0.00236
TIP-39	Arrestin	Agonist	PTHR2	EC50	0.0008494	2.1	-1.6	97.7	101.42	0.00481
Relaxin-3	Arrestin	Agonist	RXFP3	EC50	0.013694	0.93	-1.1	104.6	102.15	0.0625
Secretin	Arrestin	Agonist	SCTR	EC50	0.00065412	2.15	0.4	98.2	98.794	0.00158
Somatostatin 28	Arrestin	Agonist	SSTR1	EC50	0.010292	0.72	-3.2	105.7	100	0.0203
Somatostatin 28	Arrestin	Agonist	SSTR2	EC50	0.0036085	1.07	-2.5	98.1	101.56	0.00819
Tyr-SST 14	Arrestin	Agonist	SSTR3	EC50	0.028908	0.95	1.5	100	100	0.0545
Somatostatin 28	Arrestin	Agonist	SSTR5	EC50	0.014733	1.42	0.9	101.2	100.56	0.0422
Substance P	Arrestin	Agonist	TACR1	EC50	0.0014694	2.7	2.4	101.9	100.08	0.00369
Substance P	Arrestin	Agonist	TACR2	EC50	0.049375	0.83	0	99.5	103.5	0.264
Substance P	Arrestin	Agonist	TACR3	EC50	0.011939	1.27	0	98.7	99.661	0.0269
I-BOP	Arrestin	Agonist	TBXA2R	EC50	0.01368	0.72	-6.2	104	102.35	0.0287
TRH	Arrestin	Agonist	TRHR	EC50	0.00093659	0.97	-2.3	100.9	103.29	0.00238
TSH	Arrestin	Agonist	TSHR(L)	EC50	0.10222	1.31	1	111.5	104.12	0.15
Urotensin II	Arrestin	Agonist	UTR2	EC50	0.0015979	1.07	0	103.8	102.51	0.005
VIP	Arrestin	Agonist	VIPR1	EC50	0.0013122	2.06	0.7	98.9	103.15	0.00369
VIP	Arrestin	Agonist	VIPR2	EC50	0.0040949	2.43	1.7	99.9	103.69	0.0127
Orphan
GPCR ID	Cell Type	Assay Media	Detection Reagent used	EFC Positive Control Mean RLU	EFC Negative Control Mean RLU	EFC Control Ratio
BAI1	CHO-K1	CP01	PathHunter Detection Reagent	7661010	49210	155.68
BAI2	CHO-K1	CP01	PathHunter Detection Reagent	308490	30170	10.2251
BAI3	CHO-K1	CP01	PathHunter Detection Reagent	389100	58800	6.61735
CCRL2	CHO-K1	CP01	PathHunter Detection Reagent	4254110	327810	12.9774
DARC	CHO-K1	CP01	PathHunter Detection Reagent	1811110	82390	21.9822
GHSR1B	CHO-K1	CP01	Flash Detection Reagent	5215210	119840	43.5181
GPR101	CHO-K1	CP01	Flash Detection Reagent	1367730	154140	8.8733
GPR107	CHO-K1	CP01	PathHunter Detection Reagent	2753260	1029420	2.67457
GPR12	CHO-K1	CP01	Flash Detection Reagent	682500	80990	8.42697
GPR123	CHO-K1	CP01	PathHunter Detection Reagent	5691560	920360	6.18406
GPR132	CHO-K1	CP01	PathHunter Detection Reagent	1011080	134820	7.49948
GPR135	CHO-K1	CP01	PathHunter Detection Reagent	385490	8400	45.8917
GPR137	CHO-K1	CP01	PathHunter Detection Reagent	607530	12950	46.9135
GPR139	CHO-K1	CP01	PathHunter Detection Reagent	2209760	197680	11.1785
GPR141	CHO-K1	CP01	PathHunter Detection Reagent	361550	13370	27.0419
GPR142	CHO-K1	CP01	Flash Detection Reagent	3279220	214200	15.3092
GPR143	CHO-K1	CP01	PathHunter Detection Reagent	273630	44170	6.19493
GPR146	CHO-K1	CP01	PathHunter Detection Reagent	223860	5460	41
GPR148	CHO-K1	CP01	Flash Detection Reagent	7791840	182000	42.8123
GPR149	CHO-K1	CP01	PathHunter Detection Reagent	127680	22610	5.64706
GPR15	CHO-K1	CP01	PathHunter Detection Reagent	668920	4830	138.493
GPR150	CHO-K1	CP01	Flash Detection Reagent	13500900	203210	66.4382
GPR151	CHO-K1	CP01	PathHunter Detection Reagent	5247060	39620	132.435
GPR152	CHO-K1	CP01	PathHunter Detection Reagent	5643400	83790	67.3517
GPR157	CHO-K1	CP01	PathHunter Detection Reagent	6768090	358750	18.8658
GPR161	CHO-K1	CP01	PathHunter Detection Reagent	704410	6510	108.204
GPR162	CHO-K1	CP01	PathHunter Detection Reagent	584570	63490	9.20728
GPR17	CHO-K1	CP01	PathHunter Detection Reagent	3233440	700210	4.61781
GPR171	CHO-K1	CP01	Flash Detection Reagent	3157280	174160	18.1286
GPR173	CHO-K1	CP01	PathHunter Detection Reagent	594650	16030	37.0961
GPR176	CHO-K1	CP01	PathHunter Detection Reagent	4289460	539140	7.95612
GPR18	CHO-K1	CP01	Flash Detection Reagent	704410	66640	10.5704
GPR182	CHO-K1	CP01	PathHunter Detection Reagent	13003970	649530	20.0206
GPR20	HEK-293	CP01	PathHunter Detection Reagent	335860	11970	28.0585
GPR23	CHO-K1	CP01	PathHunter Detection Reagent	2530140	745900	3.39206
GPR25	CHO-K1	CP01	Flash Detection Reagent	3339630	128870	25.9147
GPR26	CHO-K1	CP01	Flash Detection Reagent	4042290	214480	18.8469
GPR27	CHO-K1	CP01	PathHunter Detection Reagent	1734180	107170	16.1816
GPR3	CHO-K1	CP01	PathHunter Detection Reagent	gpcr	347130	3.76528
GPR30	CHO-K1	CP01	Flash Detection Reagent	1579270	387800	4.07238
GPR31	HEK-293	CP01	PathHunter Detection Reagent	410760	6790	60.4948
GPR32	CHO-K1	CP01	PathHunter Detection Reagent	884100	199850	4.42382
GPR37	CHO-K1	CP01	PathHunter Detection Reagent	739970	283990	2.60562
GPR37L1	CHO-K1	CP01	PathHunter Detection Reagent	393960	10220	38.5479
GPR39	CHO-K1	CP01	PathHunter Detection Reagent	7190470	405580	17.7289
GPR4	CHO-K1	CP01	Flash Detection Reagent	4483500	247170	18.1393
GPR45	CHO-K1	CP01	PathHunter Detection Reagent	3659180	468860	7.80442
GPR50	CHO-K1	CP01	PathHunter Detection Reagent	10628030	603260	17.6177
GPR52	CHO-K1	CP01	Flash Detection Reagent	1110130	61530	18.0421
GPR55	CHO-K1	CP01	PathHunter Detection Reagent	7150220	592620	12.0654
GPR6	CHO-K1	CP01	PathHunter Detection Reagent	123060	8330	14.7731
GPR61	CHO-K1	CP01	PathHunter Detection Reagent	548870	41020	13.3805
GPR65	CHO-K1	CP01	PathHunter Detection Reagent	81900	18340	4.46565
GPR75	CHO-K1	CP01	PathHunter Detection Reagent	279020	22120	12.6139
GPR78	CHO-K1	CP01	Flash Detection Reagent	4458650	100590	44.325
GPR79	CHO-K1	CP01	Flash Detection Reagent	3227420	65310	49.4169
GPR83	CHO-K1	CP01	PathHunter Detection Reagent	2226420	205100	10.8553
GPR84	CHO-K1	CP01	PathHunter Detection Reagent	617820	33390	18.5031
GPR85	U2OS	CP01	Flash Detection Reagent	19770660	1804040	10.9591
GPR88	CHO-K1	CP01	PathHunter Detection Reagent	229110	28630	8.00244
GPR22	U2OS	CP01	PathHunter Detection Reagent	1949150	152670	12.7671
GPR97	CHO-K1	CP01	PathHunter Detection Reagent	12542670	791700	15.8427
LGR4	CHO-K1	CP01	PathHunter Detection Reagent	226940	15470	14.6697
LGR5	CHO-K1	CP01	Flash Detection Reagent	1177330	55930	21.0501
LGR6	CHO-K1	CP01	PathHunter Detection Reagent	105000	24850	4.22535
MRGPRD	CHO-K1	CP01	PathHunter Detection Reagent	1285410	62510	20.5633
MRGPRE	CHO-K1	CP01	PathHunter Detection Reagent	2941820	192080	15.3156
MRGPRF	CHO-K1	CP01	PathHunter Detection Reagent	8377180	1095570	7.64641
MRGPRX4	CHO-K1	CP01	PathHunter Detection Reagent	627970	103460	6.06969
OPN5	CHO-K1	CP01	Flash Detection Reagent	7414470	228900	32.3917
OXGR1	CHO-K1	CP01	PathHunter Detection Reagent	865970	23940	36.1725
P2RY8	CHO-K1	CP01	PathHunter Detection Reagent	3524150	762160	4.6239
TAAR5	CHO-K1	CP01	Flash Detection Reagent	6401780	120330	53.2019
