# Supplementary material for: Mapping Interactions of Microbial Metabolites with Human G-Protein-Coupled Receptors
Source: Cell Host Microbe. 2019 Aug 14;26(2):273–282.e7. doi: 10.1016/j.chom.2019.07.002 (PMC6706627; doi:10.1016/j.chom.2019.07.002)
Supplement: Table S2. Raw Screening Data, Related to Figure 2 [file mmc3.xlsx]

## Sheet: Table S2
GPCR ID	Assay Mode	Customer	Control 1	Mean RLU	SD	%CV	Control 2	Mean RLU	SD	%CV	Sample ID	RLU	% Activity	Sample ID	RLU	% Activity	Sample ID	RLU	% Activity	Sample ID	RLU	% Activity	Sample ID	RLU	% Activity	Sample ID	RLU	% Activity	Sample ID	RLU	% Activity	Sample ID	RLU	% Activity	Sample ID	RLU	% Activity	Sample ID	RLU	% Activity	Sample ID	RLU	% Activity	Sample ID	RLU	% Activity	Sample ID	RLU	% Activity
ADCYAP1R1	Agonist	Rockefeller University	Baseline	325518	26419.9	0.0811627	Max	1890910	43655.1	0.0230868	DSC_A_001_1	329280	0.00240355	DSC_A_001_2	339360	0.00884283	DSC_A_001_3	346080	0.0131357	DSC_A_001_4	337680	0.00776962	DSC_A_002_1	365680	0.0256565	DSC_A_002_2	333760	0.00526545	DSC_A_002_3	332360	0.00437111	DSC_A_002_4	327040	0.0009726	DSC_A_003_1	350280	0.0158187	DSC_A_003_2	306320	-0.0122637	DSC_A_003_3	319480	-0.00385686	DSC_A_003_4	350280	0.0158187	DSC_A_004_1	339360	0.00884283
ADORA3	Agonist	Rockefeller University	Baseline	100922	7225.93	0.0715988	Max	476280	7262.03	0.0152474	DSC_A_001_1	115360	0.0384633	DSC_A_001_2	107520	0.0175766	DSC_A_001_3	99120	-0.00480209	DSC_A_001_4	108920	0.0213064	DSC_A_002_1	104160	0.00862511	DSC_A_002_2	114520	0.0362255	DSC_A_002_3	134120	0.0884424	DSC_A_002_4	117600	0.044431	DSC_A_003_1	108640	0.0205604	DSC_A_003_2	114800	0.0369714	DSC_A_003_3	96320	-0.0122616	DSC_A_003_4	117320	0.043685	DSC_A_004_1	105560	0.0123549
ADRA1B	Agonist	Rockefeller University	Baseline	625030	41720	0.0667488	Max	3334590	49801.9	0.0149349	DSC_A_001_1	725760	0.0371758	DSC_A_001_2	1130360	0.186499	DSC_A_001_3	1048040	0.156118	DSC_A_001_4	972440	0.128216	DSC_A_002_1	924840	0.110649	DSC_A_002_2	906640	0.103932	DSC_A_002_3	902720	0.102485	DSC_A_002_4	937160	0.115196	DSC_A_003_1	683480	0.0215718	DSC_A_003_2	1008560	0.141547	DSC_A_003_3	869120	0.0900847	DSC_A_003_4	959560	0.123463	DSC_A_004_1	637280	0.00452103
ADRA2A	Agonist	Rockefeller University	Baseline	237702	10435.4	0.043901	Max	790020	22848.8	0.0289217	DSC_A_001_1	255640	0.0324768	DSC_A_001_2	260680	0.041602	DSC_A_001_3	249480	0.0213238	DSC_A_001_4	249760	0.0218307	DSC_A_002_1	248080	0.018789	DSC_A_002_2	245000	0.0132125	DSC_A_002_3	253680	0.0289281	DSC_A_002_4	252840	0.0274072	DSC_A_003_1	237720	3.16847e-05	DSC_A_003_2	255640	0.0324768	DSC_A_003_3	244160	0.0116916	DSC_A_003_4	249760	0.0218307	DSC_A_004_1	225960	-0.0212604
ADRA2B	Agonist	Rockefeller University	Baseline	170380	7972.22	0.0467908	Max	792540	33125.7	0.0417969	DSC_A_001_1	159600	-0.0173267	DSC_A_001_2	243880	0.118137	DSC_A_001_3	204120	0.0542304	DSC_A_001_4	165200	-0.00832583	DSC_A_002_1	176960	0.0105761	DSC_A_002_2	181440	0.0177768	DSC_A_002_3	175840	0.00877588	DSC_A_002_4	167720	-0.00427543	DSC_A_003_1	168000	-0.00382538	DSC_A_003_2	265440	0.15279	DSC_A_003_3	181440	0.0177768	DSC_A_003_4	184520	0.0227273	DSC_A_004_1	159600	-0.0173267
ADRA2C	Agonist	Rockefeller University	Baseline	120365	6107.06	0.0507378	Max	823200	21703.2	0.0263644	DSC_A_001_1	126000	0.00801753	DSC_A_001_2	129080	0.0123998	DSC_A_001_3	111720	-0.0123002	DSC_A_001_4	118440	-0.00273891	DSC_A_002_1	114800	-0.00791793	DSC_A_002_2	120960	0.000846571	DSC_A_002_3	111440	-0.0126986	DSC_A_002_4	119000	-0.00194213	DSC_A_003_1	122920	0.00363528	DSC_A_003_2	119840	-0.000746975	DSC_A_003_3	111440	-0.0126986	DSC_A_003_4	116760	-0.00512923	DSC_A_004_1	112840	-0.0107066
ADRB1	Agonist	Rockefeller University	Baseline	146142	10999.2	0.0752632	Max	781060	33685.1	0.0431274	DSC_A_001_1	139160	-0.0109975	DSC_A_001_2	163520	0.0273697	DSC_A_001_3	147560	0.00223257	DSC_A_001_4	149520	0.00531959	DSC_A_002_1	141680	-0.00702847	DSC_A_002_2	142800	-0.00526446	DSC_A_002_3	138320	-0.0123205	DSC_A_002_4	137760	-0.0132025	DSC_A_003_1	180040	0.0533888	DSC_A_003_2	171640	0.0401588	DSC_A_003_3	152600	0.0101706	DSC_A_003_4	143920	-0.00350045	DSC_A_004_1	149520	0.00531959
ADRB2	Agonist	Rockefeller University	Baseline	23030	1647.01	0.0715158	Max	611800	32519.4	0.0531536	DSC_A_001_1	27720	0.00796576	DSC_A_001_2	26040	0.00511235	DSC_A_001_3	22680	-0.00059446	DSC_A_001_4	26600	0.00606349	DSC_A_002_1	21560	-0.00249673	DSC_A_002_2	24080	0.00178338	DSC_A_002_3	25200	0.00368565	DSC_A_002_4	25480	0.00416122	DSC_A_003_1	24360	0.00225895	DSC_A_003_2	24080	0.00178338	DSC_A_003_3	27160	0.00701462	DSC_A_003_4	28560	0.00939246	DSC_A_004_1	30520	0.0127214
AGTR1	Agonist	Rockefeller University	Baseline	216580	14708.9	0.0679145	Max	2111200	23874	0.0113083	DSC_A_001_1	224560	0.00421193	DSC_A_001_2	207480	-0.00480307	DSC_A_001_3	220080	0.00184734	DSC_A_001_4	237440	0.0110101	DSC_A_002_1	197680	-0.00997562	DSC_A_002_2	182560	-0.0179561	DSC_A_002_3	196280	-0.0107145	DSC_A_002_4	192080	-0.0129314	DSC_A_003_1	219240	0.00140398	DSC_A_003_2	204400	-0.00642873	DSC_A_003_3	202160	-0.00761102	DSC_A_003_4	208320	-0.00435971	DSC_A_004_1	223160	0.00347299
AGTRL1	Agonist	Rockefeller University	Baseline	453180	35980.2	0.0793949	Max	2532810	60360.4	0.0238314	DSC_A_001_1	439320	-0.00666465	DSC_A_001_2	411600	-0.0199939	DSC_A_001_3	428960	-0.0116463	DSC_A_001_4	413280	-0.0191861	DSC_A_002_1	428400	-0.0119156	DSC_A_002_2	402360	-0.024437	DSC_A_002_3	376040	-0.0370931	DSC_A_002_4	395640	-0.0276684	DSC_A_003_1	454160	0.000471238	DSC_A_003_2	422240	-0.0148776	DSC_A_003_3	389200	-0.0307651	DSC_A_003_4	413280	-0.0191861	DSC_A_004_1	426160	-0.0129927
AVPR1A	Agonist	Rockefeller University	Baseline	15085	1688.92	0.11196	Max	590520	16535	0.0280008	DSC_A_001_1	17360	0.00395353	DSC_A_001_2	15400	0.000547412	DSC_A_001_3	14840	-0.000425765	DSC_A_001_4	14000	-0.00188553	DSC_A_002_1	15120	6.08236e-05	DSC_A_002_2	15400	0.000547412	DSC_A_002_3	14000	-0.00188553	DSC_A_002_4	15120	6.08236e-05	DSC_A_003_1	17920	0.00492671	DSC_A_003_2	14000	-0.00188553	DSC_A_003_3	13720	-0.00237212	DSC_A_003_4	14000	-0.00188553	DSC_A_004_1	15960	0.00152059
AVPR1B	Agonist	Rockefeller University	Baseline	29242.5	2549.83	0.0871961	Max	291270	18515.8	0.0635694	DSC_A_001_1	31360	0.00808121	DSC_A_001_2	31360	0.00808121	DSC_A_001_3	27440	-0.00687905	DSC_A_001_4	26600	-0.0100848	DSC_A_002_1	27160	-0.00794764	DSC_A_002_2	29680	0.00166967	DSC_A_002_3	25480	-0.0143592	DSC_A_002_4	25760	-0.0132906	DSC_A_003_1	30520	0.00487544	DSC_A_003_2	29400	0.000601082	DSC_A_003_3	29400	0.000601082	DSC_A_003_4	30240	0.00380685	DSC_A_004_1	25760	-0.0132906
AVPR2	Agonist	Rockefeller University	Baseline	397758	28665.6	0.072068	Max	1806630	28729.1	0.0159021	DSC_A_001_1	418040	0.0143963	DSC_A_001_2	420280	0.0159862	DSC_A_001_3	417760	0.0141975	DSC_A_001_4	396480	-0.000906753	DSC_A_002_1	393680	-0.00289416	DSC_A_002_2	405440	0.00545294	DSC_A_002_3	403480	0.00406176	DSC_A_002_4	380520	-0.012235	DSC_A_003_1	401520	0.00267058	DSC_A_003_2	387800	-0.00706771	DSC_A_003_3	348040	-0.0352889	DSC_A_003_4	371000	-0.0189921	DSC_A_004_1	361200	-0.0259481
BDKRB1	Agonist	Rockefeller University	Baseline	19950	2215.36	0.111046	Max	93240	4044.68	0.0433793	DSC_A_001_1	22400	0.0334288	DSC_A_001_2	19320	-0.00859599	DSC_A_001_3	21840	0.025788	DSC_A_001_4	18760	-0.0162369	DSC_A_002_1	21000	0.0143266	DSC_A_002_2	21560	0.0219675	DSC_A_002_3	15120	-0.0659026	DSC_A_002_4	17360	-0.0353391	DSC_A_003_1	17640	-0.0315186	DSC_A_003_2	21280	0.0181471	DSC_A_003_3	21280	0.0181471	DSC_A_003_4	14560	-0.0735435	DSC_A_004_1	21000	0.0143266
BDKRB2	Agonist	Rockefeller University	Baseline	537058	42276.7	0.0787191	Max	4949980	101495	0.0205041	DSC_A_001_1	503720	-0.00755452	DSC_A_001_2	523320	-0.00311302	DSC_A_001_3	501480	-0.00806212	DSC_A_001_4	486640	-0.011425	DSC_A_002_1	458360	-0.0178334	DSC_A_002_2	487480	-0.0112346	DSC_A_002_3	442960	-0.0213232	DSC_A_002_4	469840	-0.015232	DSC_A_003_1	481880	-0.0125036	DSC_A_003_2	472080	-0.0147244	DSC_A_003_3	476280	-0.0137726	DSC_A_003_4	449960	-0.0197369	DSC_A_004_1	493080	-0.00996562
BRS3	Agonist	Rockefeller University	Baseline	119420	11150.9	0.0933754	Max	946330	65985.6	0.0697279	DSC_A_001_1	126840	0.00897317	DSC_A_001_2	104440	-0.0181156	DSC_A_001_3	153160	0.0408025	DSC_A_001_4	140840	0.0259037	DSC_A_002_1	126840	0.00897317	DSC_A_002_2	118720	-0.000846525	DSC_A_002_3	264880	0.175908	DSC_A_002_4	130200	0.0130365	DSC_A_003_1	123200	0.00457124	DSC_A_003_2	131320	0.0143909	DSC_A_003_3	138320	0.0228562	DSC_A_003_4	143360	0.0289512	DSC_A_004_1	133840	0.0174384
C3AR1	Agonist	Rockefeller University	Baseline	35752.5	3653.21	0.102181	Max	1458310	61401.7	0.0421047	DSC_A_001_1	42840	0.00498222	DSC_A_001_2	42280	0.00458857	DSC_A_001_3	37240	0.00104565	DSC_A_001_4	44800	0.00636002	DSC_A_002_1	34720	-0.000725805	DSC_A_002_2	36400	0.000455166	DSC_A_002_3	36400	0.000455166	DSC_A_002_4	37520	0.00124248	DSC_A_003_1	34160	-0.00111946	DSC_A_003_2	38640	0.00202979	DSC_A_003_3	37240	0.00104565	DSC_A_003_4	41160	0.00380125	DSC_A_004_1	38080	0.00163614
C5AR1	Agonist	Rockefeller University	Baseline	120330	5275.6	0.0438428	Max	1023400	20412.5	0.0199458	DSC_A_001_1	123760	0.00379816	DSC_A_001_2	121240	0.00100767	DSC_A_001_3	113680	-0.00736377	DSC_A_001_4	122640	0.00255794	DSC_A_002_1	118720	-0.00178281	DSC_A_002_2	119280	-0.0011627	DSC_A_002_3	104160	-0.0179056	DSC_A_002_4	111440	-0.0098442	DSC_A_003_1	115640	-0.0051934	DSC_A_003_2	128800	0.00937912	DSC_A_003_3	123760	0.00379816	DSC_A_003_4	109480	-0.0120146	DSC_A_004_1	117040	-0.00364313
C5L2	Agonist	Rockefeller University	Baseline	287542	17434.6	0.0606333	Max	901460	20808.7	0.0230834	DSC_A_001_1	282520	-0.00818107	DSC_A_001_2	280840	-0.0109176	DSC_A_001_3	311640	0.039252	DSC_A_001_4	283360	-0.0068128	DSC_A_002_1	257880	-0.0483168	DSC_A_002_2	287280	-0.000427582	DSC_A_002_3	283640	-0.00635672	DSC_A_002_4	269640	-0.0291611	DSC_A_003_1	294840	0.0118868	DSC_A_003_2	272160	-0.0250563	DSC_A_003_3	270200	-0.0282489	DSC_A_003_4	293720	0.0100624	DSC_A_004_1	270200	-0.0282489
CALCR	Agonist	Rockefeller University	Baseline	83737.5	8684.2	0.103707	Max	471870	15125.8	0.0320551	DSC_A_001_1	85120	0.00356193	DSC_A_001_2	88480	0.0122188	DSC_A_001_3	94640	0.0280896	DSC_A_001_4	84560	0.00211912	DSC_A_002_1	73080	-0.0274584	DSC_A_002_2	75040	-0.0224086	DSC_A_002_3	87920	0.010776	DSC_A_002_4	88760	0.0129402	DSC_A_003_1	79520	-0.0108661	DSC_A_003_2	82600	-0.0029307	DSC_A_003_3	92960	0.0237612	DSC_A_003_4	89040	0.0136616	DSC_A_004_1	86800	0.00789035
CALCRL-RAMP1	Agonist	Rockefeller University	Baseline	35822.5	2780.27	0.0776125	Max	765030	9684.32	0.0126587	DSC_A_001_1	43120	0.0100074	DSC_A_001_2	34440	-0.00189589	DSC_A_001_3	29120	-0.00919149	DSC_A_001_4	35280	-0.000743958	DSC_A_002_1	37800	0.00271185	DSC_A_002_2	36960	0.00155991	DSC_A_002_3	35000	-0.00112794	DSC_A_002_4	32480	-0.00458374	DSC_A_003_1	33320	-0.00343181	DSC_A_003_2	40600	0.00655163	DSC_A_003_3	36400	0.000791956	DSC_A_003_4	33880	-0.00266385	DSC_A_004_1	35000	-0.00112794
CALCRL-RAMP2	Agonist	Rockefeller University	Baseline	611328	53210.2	0.0870404	Max	3776360	256712	0.0679788	DSC_A_001_1	593320	-0.00568952	DSC_A_001_2	596400	-0.00471638	DSC_A_001_3	695520	0.0266008	DSC_A_001_4	619920	0.00271482	DSC_A_002_1	644840	0.0105884	DSC_A_002_2	548800	-0.0197557	DSC_A_002_3	616280	0.00156475	DSC_A_002_4	655200	0.0138616	DSC_A_003_1	615440	0.00129935	DSC_A_003_2	579600	-0.0100244	DSC_A_003_3	607600	-0.00117771	DSC_A_003_4	639240	0.00881902	DSC_A_004_1	531440	-0.0252407
CALCRL-RAMP3	Agonist	Rockefeller University	Baseline	105752	9044.6	0.0855261	Max	1243690	48263.2	0.0388064	DSC_A_001_1	108360	0.00229143	DSC_A_001_2	103040	-0.0023837	DSC_A_001_3	96880	-0.007797	DSC_A_001_4	101360	-0.00386005	DSC_A_002_1	96880	-0.007797	DSC_A_002_2	94640	-0.00976547	DSC_A_002_3	92680	-0.0114879	DSC_A_002_4	86520	-0.0169012	DSC_A_003_1	97160	-0.00755094	DSC_A_003_2	106120	0.000322953	DSC_A_003_3	98000	-0.00681276	DSC_A_003_4	99400	-0.00558247	DSC_A_004_1	103040	-0.0023837
CALCR-RAMP2	Agonist	Rockefeller University	Baseline	103495	7890.42	0.0762396	Max	660800	20413.8	0.0308925	DSC_A_001_1	111440	0.0142561	DSC_A_001_2	112840	0.0167682	DSC_A_001_3	105560	0.00370533	DSC_A_001_4	105840	0.00420775	DSC_A_002_1	110040	0.011744	DSC_A_002_2	104160	0.00119324	DSC_A_002_3	95760	-0.0138793	DSC_A_002_4	96600	-0.012372	DSC_A_003_1	94640	-0.015889	DSC_A_003_2	112280	0.0157634	DSC_A_003_3	116480	0.0232996	DSC_A_003_4	104440	0.00169566	DSC_A_004_1	114240	0.0192803
CALCR-RAMP3	Agonist	Rockefeller University	Baseline	26512.5	2287.83	0.0862926	Max	72100	5140.12	0.0712915	DSC_A_001_1	22960	-0.0779271	DSC_A_001_2	26040	-0.0103647	DSC_A_001_3	22400	-0.0902111	DSC_A_001_4	24640	-0.0410749	DSC_A_002_1	21000	-0.120921	DSC_A_002_2	19320	-0.157774	DSC_A_002_3	20440	-0.133205	DSC_A_002_4	25200	-0.0287908	DSC_A_003_1	22960	-0.0779271	DSC_A_003_2	21000	-0.120921	DSC_A_003_3	26880	0.00806142	DSC_A_003_4	20720	-0.127063	DSC_A_004_1	24080	-0.0533589
CCKAR	Agonist	Rockefeller University	Baseline	36715	3768.92	0.102653	Max	868140	37864.2	0.0436154	DSC_A_001_1	39200	0.00298884	DSC_A_001_2	35560	-0.00138918	DSC_A_001_3	36680	-4.20964e-05	DSC_A_001_4	35840	-0.00105241	DSC_A_002_1	35280	-0.00172595	DSC_A_002_2	35280	-0.00172595	DSC_A_002_3	33040	-0.00442012	DSC_A_002_4	32480	-0.00509366	DSC_A_003_1	42000	0.00635656	DSC_A_003_2	34160	-0.00307304	DSC_A_003_3	35000	-0.00206272	DSC_A_003_4	35560	-0.00138918	DSC_A_004_1	32760	-0.00475689
CCKBR	Agonist	Rockefeller University	Baseline	712932	55514.4	0.0778677	Max	3051090	70212.2	0.0230122	DSC_A_001_1	733600	0.00883922	DSC_A_001_2	709520	-0.00145948	DSC_A_001_3	667240	-0.0195421	DSC_A_001_4	674240	-0.0165483	DSC_A_002_1	699720	-0.00565082	DSC_A_002_2	626080	-0.0371457	DSC_A_002_3	651840	-0.0261285	DSC_A_002_4	632800	-0.0342716	DSC_A_003_1	700560	-0.00529156	DSC_A_003_2	638960	-0.0316371	DSC_A_003_3	617960	-0.0406185	DSC_A_003_4	674240	-0.0165483	DSC_A_004_1	754600	0.0178207
CCR10	Agonist	Rockefeller University	Baseline	171815	16651.8	0.0969173	Max	1616300	44730.8	0.0276748	DSC_A_001_1	180600	0.00608175	DSC_A_001_2	173880	0.00142958	DSC_A_001_3	175840	0.00278646	DSC_A_001_4	170520	-0.000896513	DSC_A_002_1	161000	-0.0074871	DSC_A_002_2	177520	0.0039495	DSC_A_002_3	164360	-0.00516101	DSC_A_002_4	161840	-0.00690558	DSC_A_003_1	168280	-0.00244724	DSC_A_003_2	176680	0.00336798	DSC_A_003_3	198520	0.0184876	DSC_A_003_4	207480	0.0246905	DSC_A_004_1	158200	-0.0094255
CCR1	Agonist	Rockefeller University	Baseline	946488	51408.6	0.0543151	Max	1802360	36642.6	0.0203303	DSC_A_001_1	978600	0.0375202	DSC_A_001_2	968240	0.0254156	DSC_A_001_3	918120	-0.0331445	DSC_A_001_4	973840	0.0319586	DSC_A_002_1	908320	-0.0445948	DSC_A_002_2	938560	-0.00926248	DSC_A_002_3	917840	-0.0334717	DSC_A_002_4	968520	0.0257427	DSC_A_003_1	933520	-0.0151512	DSC_A_003_2	927360	-0.0223485	DSC_A_003_3	922880	-0.027583	DSC_A_003_4	926240	-0.0236571	DSC_A_004_1	947520	0.00120637
CCR2	Agonist	Rockefeller University	Baseline	62020	4999.39	0.0806094	Max	1462440	34238.7	0.023412	DSC_A_001_1	67760	0.00409877	DSC_A_001_2	76440	0.0102969	DSC_A_001_3	54600	-0.00529841	DSC_A_001_4	67480	0.00389883	DSC_A_002_1	65240	0.00229931	DSC_A_002_2	64960	0.00209937	DSC_A_002_3	60200	-0.00129961	DSC_A_002_4	63000	0.00069979	DSC_A_003_1	74760	0.00909727	DSC_A_003_2	66920	0.00349895	DSC_A_003_3	60200	-0.00129961	DSC_A_003_4	66640	0.00329901	DSC_A_004_1	68880	0.00489853
CCR3	Agonist	Rockefeller University	Baseline	148558	8896.76	0.0598876	Max	456120	24481.5	0.0536733	DSC_A_001_1	156520	0.025889	DSC_A_001_2	152320	0.0122333	DSC_A_001_3	147280	-0.00415363	DSC_A_001_4	156240	0.0249787	DSC_A_002_1	143360	-0.016899	DSC_A_002_2	146720	-0.0059744	DSC_A_002_3	147280	-0.00415363	DSC_A_002_4	147000	-0.00506401	DSC_A_003_1	150360	0.0058606	DSC_A_003_2	133840	-0.0478521	DSC_A_003_3	148120	-0.00142248	DSC_A_003_4	146160	-0.00779516	DSC_A_004_1	148120	-0.00142248
CCR4	Agonist	Rockefeller University	Baseline	215145	15155.5	0.0704433	Max	1813980	43448.7	0.0239522	DSC_A_001_1	241360	0.0163963	DSC_A_001_2	240800	0.0160461	DSC_A_001_3	227640	0.00781507	DSC_A_001_4	218680	0.00221098	DSC_A_002_1	223160	0.00501303	DSC_A_002_2	245280	0.0188481	DSC_A_002_3	222320	0.00448764	DSC_A_002_4	251720	0.022876	DSC_A_003_1	224840	0.00606379	DSC_A_003_2	227080	0.00746481	DSC_A_003_3	192080	-0.0144261	DSC_A_003_4	216720	0.000985092	DSC_A_004_1	232680	0.0109674
CCR5	Agonist	Rockefeller University	Baseline	112105	8698.87	0.0775958	Max	2222990	134716	0.0606014	DSC_A_001_1	139160	0.0128169	DSC_A_001_2	118720	0.00313376	DSC_A_001_3	131040	0.00897017	DSC_A_001_4	133280	0.0100313	DSC_A_002_1	131320	0.00910282	DSC_A_002_2	126840	0.00698048	DSC_A_002_3	122360	0.00485815	DSC_A_002_4	119840	0.00366434	DSC_A_003_1	130200	0.00857223	DSC_A_003_2	119000	0.0032664	DSC_A_003_3	120120	0.00379699	DSC_A_003_4	139440	0.0129495	DSC_A_004_1	140280	0.0133475
CCR6	Agonist	Rockefeller University	Baseline	105665	8801.02	0.0832917	Max	1127000	59686.2	0.0529603	DSC_A_001_1	119840	0.0138789	DSC_A_001_2	114800	0.00894418	DSC_A_001_3	117880	0.0119598	DSC_A_001_4	108640	0.00291285	DSC_A_002_1	108360	0.0026387	DSC_A_002_2	125440	0.0193619	DSC_A_002_3	129920	0.0237483	DSC_A_002_4	102200	-0.00339262	DSC_A_003_1	114800	0.00894418	DSC_A_003_2	110320	0.00455776	DSC_A_003_3	115640	0.00976663	DSC_A_003_4	117600	0.0116857	DSC_A_004_1	124040	0.0179912
CCR7	Agonist	Rockefeller University	Baseline	984620	46869.1	0.0476012	Max	3578610	68315.9	0.0190901	DSC_A_001_1	1121400	0.0527296	DSC_A_001_2	1069040	0.0325445	DSC_A_001_3	1036840	0.0201311	DSC_A_001_4	1063720	0.0304936	DSC_A_002_1	1010240	0.00987668	DSC_A_002_2	1053920	0.0267156	DSC_A_002_3	990360	0.00221281	DSC_A_002_4	1036000	0.0198073	DSC_A_003_1	994560	0.00383193	DSC_A_003_2	945560	-0.0150579	DSC_A_003_3	993720	0.00350811	DSC_A_003_4	979160	-0.00210487	DSC_A_004_1	1016960	0.0124673
CCR8	Agonist	Rockefeller University	Baseline	38762.5	4581.48	0.118194	Max	783580	39990.4	0.0510355	DSC_A_001_1	45640	0.00923381	DSC_A_001_2	41160	0.00321891	DSC_A_001_3	41440	0.00359484	DSC_A_001_4	40600	0.00246705	DSC_A_002_1	40600	0.00246705	DSC_A_002_2	38080	-0.000916332	DSC_A_002_3	42560	0.00509856	DSC_A_002_4	41440	0.00359484	DSC_A_003_1	39480	0.000963323	DSC_A_003_2	33880	-0.0065553	DSC_A_003_3	39480	0.000963323	DSC_A_003_4	41440	0.00359484	DSC_A_004_1	42840	0.0054745
CCR9	Agonist	Rockefeller University	Baseline	123182	12491.3	0.101404	Max	4095700	196208	0.0479058	DSC_A_001_1	140560	0.00437443	DSC_A_001_2	139160	0.00402201	DSC_A_001_3	139160	0.00402201	DSC_A_001_4	133280	0.00254184	DSC_A_002_1	135520	0.00310571	DSC_A_002_2	135240	0.00303523	DSC_A_002_3	140560	0.00437443	DSC_A_002_4	132440	0.00233039	DSC_A_003_1	134120	0.00275329	DSC_A_003_2	119000	-0.00105286	DSC_A_003_3	134680	0.00289426	DSC_A_003_4	131880	0.00218942	DSC_A_004_1	143360	0.00507927
CHRM1	Agonist	Rockefeller University	Baseline	598780	41707.3	0.0696538	Max	1877890	74189.4	0.0395068	DSC_A_001_1	635880	0.0290045	DSC_A_001_2	632240	0.0261588	DSC_A_001_3	643440	0.0349149	DSC_A_001_4	610680	0.00930334	DSC_A_002_1	549640	-0.0384173	DSC_A_002_2	535080	-0.0498003	DSC_A_002_3	574840	-0.0187161	DSC_A_002_4	551600	-0.036885	DSC_A_003_1	579880	-0.0147759	DSC_A_003_2	596400	-0.00186067	DSC_A_003_3	630280	0.0246265	DSC_A_003_4	607320	0.00667652	DSC_A_004_1	640920	0.0329448
CHRM2	Agonist	Rockefeller University	Baseline	53042.5	5139.58	0.0968954	Max	1011640	33469.9	0.0330848	DSC_A_001_1	56560	0.00366942	DSC_A_001_2	52640	-0.000419884	DSC_A_001_3	48720	-0.00450919	DSC_A_001_4	45920	-0.00743013	DSC_A_002_1	49840	-0.00334082	DSC_A_002_2	54880	0.00191686	DSC_A_002_3	49280	-0.00392501	DSC_A_002_4	45080	-0.00830641	DSC_A_003_1	66360	0.0138927	DSC_A_003_2	54040	0.00104058	DSC_A_003_3	51520	-0.00158826	DSC_A_003_4	51520	-0.00158826	DSC_A_004_1	56280	0.00337733
CHRM3	Agonist	Rockefeller University	Baseline	58765	5231.21	0.0890191	Max	528360	11373.7	0.0215263	DSC_A_001_1	66360	0.0161735	DSC_A_001_2	61880	0.00663338	DSC_A_001_3	61040	0.0048446	DSC_A_001_4	55720	-0.00648431	DSC_A_002_1	59080	0.000670791	DSC_A_002_2	56280	-0.00529179	DSC_A_002_3	58520	-0.000521726	DSC_A_002_4	55720	-0.00648431	DSC_A_003_1	59920	0.00245957	DSC_A_003_2	57680	-0.0023105	DSC_A_003_3	53480	-0.0112544	DSC_A_003_4	58520	-0.000521726	DSC_A_004_1	63280	0.00961467
CHRM4	Agonist	Rockefeller University	Baseline	2.63748e+06	251233	0.0952552	Max	6549900	145373	0.0221948	DSC_A_001_1	2458680	-0.0456999	DSC_A_001_2	2385040	-0.064522	DSC_A_001_3	2221800	-0.106246	DSC_A_001_4	2218440	-0.107104	DSC_A_002_1	2243080	-0.100806	DSC_A_002_2	2280040	-0.0913596	DSC_A_002_3	2324000	-0.0801236	DSC_A_002_4	2175880	-0.117983	DSC_A_003_1	2112040	-0.1343	DSC_A_003_2	2235520	-0.102739	DSC_A_003_3	2168600	-0.119843	DSC_A_003_4	2288720	-0.0891411	DSC_A_004_1	2231600	-0.103741
CHRM5	Agonist	Rockefeller University	Baseline	1951670	133973	0.0686453	Max	3678360	125102	0.0340102	DSC_A_001_1	2154320	0.117363	DSC_A_001_2	1925560	-0.0151214	DSC_A_001_3	2021320	0.0403373	DSC_A_001_4	2059120	0.0622289	DSC_A_002_1	1779400	-0.0997689	DSC_A_002_2	1910160	-0.0240402	DSC_A_002_3	1776600	-0.101391	DSC_A_002_4	1798160	-0.0889042	DSC_A_003_1	2301040	0.202335	DSC_A_003_2	2000040	0.0280131	DSC_A_003_3	1895600	-0.0324725	DSC_A_003_4	1904560	-0.0272834	DSC_A_004_1	2182040	0.133417
CMKLR1	Agonist	Rockefeller University	Baseline	98997.5	6120.82	0.061828	Max	1819370	33420.1	0.0183691	DSC_A_001_1	100800	0.00104774	DSC_A_001_2	91000	-0.0046487	DSC_A_001_3	104160	0.0030008	DSC_A_001_4	96880	-0.00123084	DSC_A_002_1	107520	0.00495387	DSC_A_002_2	97720	-0.000742572	DSC_A_002_3	94920	-0.00237013	DSC_A_002_4	97440	-0.000905327	DSC_A_003_1	97160	-0.00106808	DSC_A_003_2	90440	-0.00497421	DSC_A_003_3	94640	-0.00253288	DSC_A_003_4	107240	0.00479111	DSC_A_004_1	91280	-0.00448595
CNR1	Agonist	Rockefeller University	Baseline	60882.5	5416.84	0.0889721	Max	563570	37781.2	0.0670391	DSC_A_001_1	61320	0.000870322	DSC_A_001_2	62720	0.00365535	DSC_A_001_3	61880	0.00198433	DSC_A_001_4	56280	-0.00915579	DSC_A_002_1	65240	0.00866841	DSC_A_002_2	63840	0.00588338	DSC_A_002_3	51520	-0.0186249	DSC_A_002_4	61320	0.000870322	DSC_A_003_1	62720	0.00365535	DSC_A_003_2	63840	0.00588338	DSC_A_003_3	55160	-0.0113838	DSC_A_003_4	56000	-0.00971279	DSC_A_004_1	64400	0.00699739
CNR2	Agonist	Rockefeller University	Baseline	293108	27755.7	0.0946948	Max	700910	12282.6	0.0175237	DSC_A_001_1	285600	-0.0184096	DSC_A_001_2	237720	-0.135819	DSC_A_001_3	229880	-0.155044	DSC_A_001_4	242200	-0.124834	DSC_A_002_1	255640	-0.0918766	DSC_A_002_2	227920	-0.159851	DSC_A_002_3	202160	-0.223018	DSC_A_002_4	230720	-0.152985	DSC_A_003_1	292040	-0.00261769	DSC_A_003_2	214200	-0.193494	DSC_A_003_3	188720	-0.255976	DSC_A_003_4	228480	-0.158477	DSC_A_004_1	270200	-0.056173
CRHR1	Agonist	Rockefeller University	Baseline	282958	25905.5	0.0915525	Max	3937150	46029.9	0.0116912	DSC_A_001_1	332360	0.0135194	DSC_A_001_2	319760	0.0100713	DSC_A_001_3	313880	0.0084622	DSC_A_001_4	318080	0.00961156	DSC_A_002_1	271040	-0.00326132	DSC_A_002_2	283360	0.000110147	DSC_A_002_3	265440	-0.00479381	DSC_A_002_4	265440	-0.00479381	DSC_A_003_1	335440	0.0143623	DSC_A_003_2	301840	0.00516735	DSC_A_003_3	290360	0.00202576	DSC_A_003_4	298760	0.00432448	DSC_A_004_1	312480	0.00807908
CRHR2	Agonist	Rockefeller University	Baseline	73867.5	5927.56	0.0802458	Max	1009890	33955.4	0.0336229	DSC_A_001_1	79520	0.00603885	DSC_A_001_2	73640	-0.00024305	DSC_A_001_3	90440	0.0177052	DSC_A_001_4	80640	0.0072354	DSC_A_002_1	61880	-0.0128069	DSC_A_002_2	66640	-0.0077215	DSC_A_002_3	65800	-0.00861892	DSC_A_002_4	68320	-0.00592667	DSC_A_003_1	68320	-0.00592667	DSC_A_003_2	75880	0.00215006	DSC_A_003_3	69160	-0.00502926	DSC_A_003_4	73920	5.60884e-05	DSC_A_004_1	81200	0.00783368
CRTH2	Agonist	Rockefeller University	Baseline	232295	15503	0.0667382	Max	1366960	68542.6	0.0501424	DSC_A_001_1	216720	-0.0137265	DSC_A_001_2	232960	0.000586076	DSC_A_001_3	219520	-0.0112588	DSC_A_001_4	226800	-0.00484284	DSC_A_002_1	220640	-0.0102718	DSC_A_002_2	214200	-0.0159474	DSC_A_002_3	222320	-0.00879114	DSC_A_002_4	221760	-0.00928468	DSC_A_003_1	218960	-0.0117524	DSC_A_003_2	221760	-0.00928468	DSC_A_003_3	206640	-0.0226102	DSC_A_003_4	218960	-0.0117524	DSC_A_004_1	207760	-0.0216231
CX3CR1	Agonist	Rockefeller University	Baseline	474338	37583.5	0.0792337	Max	5549670	147130	0.0265116	DSC_A_001_1	448280	-0.00513415	DSC_A_001_2	435680	-0.00761674	DSC_A_001_3	507640	0.00656164	DSC_A_001_4	514360	0.00788569	DSC_A_002_1	449680	-0.0048583	DSC_A_002_2	441560	-0.0064582	DSC_A_002_3	494760	0.00402387	DSC_A_002_4	474040	-5.86168e-05	DSC_A_003_1	446600	-0.00546516	DSC_A_003_2	456120	-0.00358942	DSC_A_003_3	540680	0.0130716	DSC_A_003_4	501480	0.00534793	DSC_A_004_1	444920	-0.00579617
CXCR1	Agonist	Rockefeller University	Baseline	93922.5	7602.38	0.0809431	Max	1299270	47814.9	0.0368014	DSC_A_001_1	98840	0.00407974	DSC_A_001_2	103880	0.0082611	DSC_A_001_3	101640	0.00640272	DSC_A_001_4	92680	-0.00103082	DSC_A_002_1	105840	0.00988719	DSC_A_002_2	103320	0.00779651	DSC_A_002_3	112280	0.01523	DSC_A_002_4	97440	0.00291825	DSC_A_003_1	98560	0.00384744	DSC_A_003_2	100800	0.00570582	DSC_A_003_3	110040	0.0133717	DSC_A_003_4	111440	0.0145332	DSC_A_004_1	94920	0.000827562
CXCR2	Agonist	Rockefeller University	Baseline	158952	8656.62	0.0544604	Max	733740	45537.4	0.062062	DSC_A_001_1	184520	0.0444817	DSC_A_001_2	166600	0.0133049	DSC_A_001_3	182840	0.0415588	DSC_A_001_4	174440	0.0269447	DSC_A_002_1	173320	0.0249962	DSC_A_002_2	168000	0.0157406	DSC_A_002_3	176680	0.0308418	DSC_A_002_4	180040	0.0366875	DSC_A_003_1	178360	0.0337647	DSC_A_003_2	162400	0.00599787	DSC_A_003_3	180320	0.0371746	DSC_A_003_4	177800	0.0327904	DSC_A_004_1	170800	0.020612
CXCR3	Agonist	Rockefeller University	Baseline	262220	22370.6	0.0853123	Max	942970	53269.4	0.0564911	DSC_A_001_1	288120	0.0380463	DSC_A_001_2	301280	0.0573779	DSC_A_001_3	289240	0.0396915	DSC_A_001_4	282240	0.0294087	DSC_A_002_1	263200	0.00143959	DSC_A_002_2	278040	0.0232391	DSC_A_002_3	275240	0.019126	DSC_A_002_4	256480	-0.00843188	DSC_A_003_1	270480	0.0121337	DSC_A_003_2	259560	-0.00390746	DSC_A_003_3	265720	0.00514139	DSC_A_003_4	259280	-0.00431877	DSC_A_004_1	255080	-0.0104884
CXCR4	Agonist	Rockefeller University	Baseline	39777.5	3611.12	0.090783	Max	80430	2149.2	0.0267214	DSC_A_001_1	37240	-0.0624193	DSC_A_001_2	40320	0.0133448	DSC_A_001_3	40600	0.0202325	DSC_A_001_4	49560	0.240637	DSC_A_002_1	39760	-0.000430478	DSC_A_002_2	40320	0.0133448	DSC_A_002_3	37800	-0.048644	DSC_A_002_4	45080	0.130435	DSC_A_003_1	39200	-0.0142058	DSC_A_003_2	44520	0.116659	DSC_A_003_3	44240	0.109772	DSC_A_003_4	42840	0.0753336	DSC_A_004_1	45080	0.130435
CXCR5	Agonist	Rockefeller University	Baseline	166250	7847	0.0472	Max	888650	64717.5	0.0728268	DSC_A_001_1	178360	0.0167636	DSC_A_001_2	160160	-0.00843023	DSC_A_001_3	168840	0.00358527	DSC_A_001_4	169680	0.00474806	DSC_A_002_1	168560	0.00319767	DSC_A_002_2	156800	-0.0130814	DSC_A_002_3	156240	-0.0138566	DSC_A_002_4	155120	-0.015407	DSC_A_003_1	147000	-0.0266473	DSC_A_003_2	159880	-0.00881783	DSC_A_003_3	161840	-0.00610465	DSC_A_003_4	156800	-0.0130814	DSC_A_004_1	148120	-0.0250969
CXCR6	Agonist	Rockefeller University	Baseline	20982.5	1959.92	0.0934072	Max	197120	5055.53	0.025647	DSC_A_001_1	21560	0.00327869	DSC_A_001_2	22960	0.011227	DSC_A_001_3	20720	-0.00149031	DSC_A_001_4	23240	0.0128167	DSC_A_002_1	21560	0.00327869	DSC_A_002_2	22960	0.011227	DSC_A_002_3	17080	-0.022156	DSC_A_002_4	20160	-0.00466965	DSC_A_003_1	20440	-0.00307998	DSC_A_003_2	21840	0.00486836	DSC_A_003_3	19320	-0.00943865	DSC_A_003_4	23240	0.0128167	DSC_A_004_1	22120	0.00645802
CXCR7	Agonist	Rockefeller University	Baseline	352608	36018.7	0.10215	Max	1936620	7202.41	0.00371906	DSC_A_001_1	390600	0.023985	DSC_A_001_2	425320	0.045904	DSC_A_001_3	595000	0.153024	DSC_A_001_4	972720	0.391482	DSC_A_002_1	402360	0.0314092	DSC_A_002_2	490840	0.0872673	DSC_A_002_3	805000	0.285599	DSC_A_002_4	589400	0.149489	DSC_A_003_1	392000	0.0248688	DSC_A_003_2	515200	0.102646	DSC_A_003_3	765520	0.260675	DSC_A_003_4	1187200	0.526885	DSC_A_004_1	367080	0.00913661
DRD1	Agonist	Rockefeller University	Baseline	100502	10850.8	0.107966	Max	1216950	19581.8	0.0160909	DSC_A_001_1	110600	0.00904431	DSC_A_001_2	141120	0.036381	DSC_A_001_3	124600	0.0215841	DSC_A_001_4	132720	0.0288572	DSC_A_002_1	120680	0.018073	DSC_A_002_2	120960	0.0183237	DSC_A_002_3	139160	0.0346255	DSC_A_002_4	126280	0.0230889	DSC_A_003_1	112280	0.0105491	DSC_A_003_2	131320	0.0276032	DSC_A_003_3	121520	0.0188253	DSC_A_003_4	119000	0.0165682	DSC_A_004_1	101640	0.00101886
DRD2L	Agonist	Rockefeller University	Baseline	45640	4320.84	0.0946722	Max	238560	5687.98	0.023843	DSC_A_001_1	52080	0.0333817	DSC_A_001_2	129640	0.435414	DSC_A_001_3	105840	0.312046	DSC_A_001_4	134120	0.458636	DSC_A_002_1	77840	0.166909	DSC_A_002_2	87080	0.214804	DSC_A_002_3	103320	0.298984	DSC_A_002_4	103040	0.297533	DSC_A_003_1	45360	-0.00145138	DSC_A_003_2	109760	0.332366	DSC_A_003_3	75040	0.152395	DSC_A_003_4	84280	0.20029	DSC_A_004_1	49560	0.0203193
DRD2S	Agonist	Rockefeller University	Baseline	183732	10292	0.0560164	Max	1468320	57357	0.039063	DSC_A_001_1	183400	-0.000258838	DSC_A_001_2	705040	0.405817	DSC_A_001_3	596400	0.321245	DSC_A_001_4	757400	0.446577	DSC_A_002_1	488600	0.237327	DSC_A_002_2	495040	0.24234	DSC_A_002_3	685160	0.390341	DSC_A_002_4	680120	0.386418	DSC_A_003_1	185920	0.00170288	DSC_A_003_2	665840	0.375301	DSC_A_003_3	456680	0.212479	DSC_A_003_4	542640	0.279395	DSC_A_004_1	178640	-0.00396431
DRD3	Agonist	Rockefeller University	Baseline	576240	51214	0.0888762	Max	1260420	33494.4	0.026574	DSC_A_001_1	640360	0.093718	DSC_A_001_2	1236200	0.9646	DSC_A_001_3	1174320	0.874156	DSC_A_001_4	836640	0.380602	DSC_A_002_1	926240	0.511561	DSC_A_002_2	898800	0.471455	DSC_A_002_3	854280	0.406384	DSC_A_002_4	813680	0.347043	DSC_A_003_1	604520	0.0413342	DSC_A_003_2	1177680	0.879067	DSC_A_003_3	1058120	0.704318	DSC_A_003_4	820680	0.357274	DSC_A_004_1	603400	0.0396972
DRD4	Agonist	Rockefeller University	Baseline	24045	2346.83	0.0976015	Max	98770	1260	0.0127569	DSC_A_001_1	23240	-0.0107728	DSC_A_001_2	35280	0.150351	DSC_A_001_3	26600	0.034192	DSC_A_001_4	26040	0.0266979	DSC_A_002_1	22120	-0.0257611	DSC_A_002_2	27160	0.0416862	DSC_A_002_3	24360	0.00421546	DSC_A_002_4	25200	0.0154567	DSC_A_003_1	26320	0.030445	DSC_A_003_2	33040	0.120375	DSC_A_003_3	23800	-0.00327869	DSC_A_003_4	26040	0.0266979	DSC_A_004_1	23520	-0.00702576
DRD5	Agonist	Rockefeller University	Baseline	14892.5	1803.68	0.121114	Max	244510	11565.9	0.0473024	DSC_A_001_1	21000	0.0265986	DSC_A_001_2	58800	0.19122	DSC_A_001_3	48720	0.147321	DSC_A_001_4	41720	0.116836	DSC_A_002_1	37800	0.0997637	DSC_A_002_2	38640	0.103422	DSC_A_002_3	45360	0.132688	DSC_A_002_4	41160	0.114397	DSC_A_003_1	16240	0.00586846	DSC_A_003_2	46760	0.138785	DSC_A_003_3	36680	0.0948861	DSC_A_003_4	37800	0.0997637	DSC_A_004_1	18760	0.0168432
EBI2	Agonist	Rockefeller University	Baseline	89110	7223.42	0.0810618	Max	848470	18199.8	0.0214502	DSC_A_001_1	95480	0.00838864	DSC_A_001_2	85960	-0.00414823	DSC_A_001_3	83720	-0.00709808	DSC_A_001_4	86800	-0.00304204	DSC_A_002_1	87360	-0.00230457	DSC_A_002_2	78960	-0.0133665	DSC_A_002_3	76160	-0.0170538	DSC_A_002_4	84280	-0.00636062	DSC_A_003_1	96040	0.00912611	DSC_A_003_2	87640	-0.00193584	DSC_A_003_3	73360	-0.0207412	DSC_A_003_4	82600	-0.00857301	DSC_A_004_1	96600	0.00986357
EDG1	Agonist	Rockefeller University	Baseline	69895	5214.19	0.0746004	Max	555170	19792.9	0.0356519	DSC_A_001_1	70280	0.000793365	DSC_A_001_2	65520	-0.00901551	DSC_A_001_3	71120	0.00252434	DSC_A_001_4	73080	0.00656329	DSC_A_002_1	62720	-0.0147854	DSC_A_002_2	56280	-0.0280563	DSC_A_002_3	66920	-0.00613054	DSC_A_002_4	61880	-0.0165164	DSC_A_003_1	71680	0.00367833	DSC_A_003_2	68880	-0.0020916	DSC_A_003_3	65240	-0.0095925	DSC_A_003_4	71400	0.00310133	DSC_A_004_1	73360	0.00714028
EDG3	Agonist	Rockefeller University	Baseline	801098	53239.7	0.0664585	Max	5067930	190887	0.0376656	DSC_A_001_1	997360	0.0459972	DSC_A_001_2	906640	0.0247356	DSC_A_001_3	938840	0.0322821	DSC_A_001_4	894040	0.0217826	DSC_A_002_1	924560	0.0289354	DSC_A_002_2	921480	0.0282136	DSC_A_002_3	873040	0.0168609	DSC_A_002_4	868560	0.0158109	DSC_A_003_1	889000	0.0206013	DSC_A_003_2	912240	0.026048	DSC_A_003_3	893200	0.0215857	DSC_A_003_4	882560	0.019092	DSC_A_004_1	933800	0.0311009
EDG4	Agonist	Rockefeller University	Baseline	105752	11240.9	0.106294	Max	395780	10680.4	0.0269858	DSC_A_001_1	101920	-0.0132143	DSC_A_001_2	119560	0.0476076	DSC_A_001_3	97440	-0.0286611	DSC_A_001_4	112280	0.0225065	DSC_A_002_1	112840	0.0244373	DSC_A_002_2	113120	0.0254028	DSC_A_002_3	115640	0.0340916	DSC_A_002_4	105560	-0.00066373	DSC_A_003_1	119840	0.048573	DSC_A_003_2	115920	0.035057	DSC_A_003_3	98840	-0.0238339	DSC_A_003_4	113960	0.028299	DSC_A_004_1	100520	-0.0180414
EDG5	Agonist	Rockefeller University	Baseline	206710	13583.7	0.0657138	Max	2720060	45956.7	0.0168955	DSC_A_001_1	235760	0.0115583	DSC_A_001_2	237720	0.0123381	DSC_A_001_3	223440	0.00665645	DSC_A_001_4	228480	0.00866175	DSC_A_002_1	220640	0.0055424	DSC_A_002_2	224840	0.00721348	DSC_A_002_3	217280	0.00420554	DSC_A_002_4	202160	-0.00181033	DSC_A_003_1	228760	0.00877315	DSC_A_003_2	218960	0.00487397	DSC_A_003_3	212520	0.00231166	DSC_A_003_4	227640	0.00832753	DSC_A_004_1	216160	0.00375992
EDG6	Agonist	Rockefeller University	Baseline	231000	8116.55	0.0351366	Max	735420	45589.6	0.0619912	DSC_A_001_1	256760	0.0510686	DSC_A_001_2	242200	0.0222037	DSC_A_001_3	233800	0.00555093	DSC_A_001_4	225680	-0.0105468	DSC_A_002_1	225120	-0.011657	DSC_A_002_2	265440	0.0682764	DSC_A_002_3	262080	0.0616153	DSC_A_002_4	253680	0.0449625	DSC_A_003_1	232680	0.00333056	DSC_A_003_2	272160	0.0815987	DSC_A_003_3	243880	0.0255343	DSC_A_003_4	255080	0.047738	DSC_A_004_1	236320	0.0105468
EDG7	Agonist	Rockefeller University	Baseline	174650	22930.3	0.131293	Max	1330980	36267.3	0.0272486	DSC_A_001_1	197120	0.0194322	DSC_A_001_2	192920	0.0158	DSC_A_001_3	187320	0.0109571	DSC_A_001_4	176120	0.00127126	DSC_A_002_1	207200	0.0281494	DSC_A_002_2	192080	0.0150736	DSC_A_002_3	194040	0.0167686	DSC_A_002_4	189840	0.0131364	DSC_A_003_1	202160	0.0237908	DSC_A_003_2	197680	0.0199165	DSC_A_003_3	205800	0.0269387	DSC_A_003_4	199920	0.0218536	DSC_A_004_1	180600	0.00514559
EDNRA	Agonist	Rockefeller University	Baseline	20440	2286.19	0.111849	Max	512610	22755.8	0.044392	DSC_A_001_1	21840	0.00284455	DSC_A_001_2	20160	-0.000568909	DSC_A_001_3	19320	-0.00227564	DSC_A_001_4	17640	-0.00568909	DSC_A_002_1	19600	-0.00170673	DSC_A_002_2	19600	-0.00170673	DSC_A_002_3	17360	-0.006258	DSC_A_002_4	15960	-0.00910255	DSC_A_003_1	19320	-0.00227564	DSC_A_003_2	19600	-0.00170673	DSC_A_003_3	18200	-0.00455127	DSC_A_003_4	19600	-0.00170673	DSC_A_004_1	22400	0.00398236
EDNRB	Agonist	Rockefeller University	Baseline	110320	13329.9	0.120829	Max	1956430	39101.5	0.0199861	DSC_A_001_1	124600	0.00773518	DSC_A_001_2	127680	0.00940356	DSC_A_001_3	123200	0.00697683	DSC_A_001_4	120960	0.00576347	DSC_A_002_1	107520	-0.0015167	DSC_A_002_2	116760	0.00348842	DSC_A_002_3	112840	0.00136503	DSC_A_002_4	117600	0.00394343	DSC_A_003_1	124880	0.00788685	DSC_A_003_2	122920	0.00682516	DSC_A_003_3	123200	0.00697683	DSC_A_003_4	116480	0.00333675	DSC_A_004_1	126280	0.00864521
F2R	Agonist	Rockefeller University	Baseline	45850	4181.96	0.0912096	Max	313880	47038.3	0.149861	DSC_A_001_1	49840	0.0148864	DSC_A_001_2	27160	-0.069731	DSC_A_001_3	61880	0.0598067	DSC_A_001_4	32200	-0.0509271	DSC_A_002_1	47880	0.00757378	DSC_A_002_2	45640	-0.000783494	DSC_A_002_3	26040	-0.0739096	DSC_A_002_4	38360	-0.0279446	DSC_A_003_1	47320	0.00548446	DSC_A_003_2	40880	-0.0185427	DSC_A_003_3	38360	-0.0279446	DSC_A_003_4	32200	-0.0509271	DSC_A_004_1	51240	0.0201097
F2RL1	Agonist	Rockefeller University	Baseline	282362	14376.5	0.050915	Max	1638630	50845.7	0.0310294	DSC_A_001_1	276080	-0.0046322	DSC_A_001_2	279160	-0.00236126	DSC_A_001_3	275800	-0.00483865	DSC_A_001_4	264040	-0.0135095	DSC_A_002_1	273560	-0.00649024	DSC_A_002_2	281120	-0.000916117	DSC_A_002_3	270760	-0.00855473	DSC_A_002_4	269640	-0.00938052	DSC_A_003_1	294560	0.00899343	DSC_A_003_2	272440	-0.00731603	DSC_A_003_3	265160	-0.0126837	DSC_A_003_4	268520	-0.0102063	DSC_A_004_1	292320	0.00734184
F2RL3	Agonist	Rockefeller University	Baseline	1094555	56218.2	0.0513617	Max	3003700	43027.5	0.0143248	DSC_A_001_1	1119720	0.0131813	DSC_A_001_2	1158640	0.0335674	DSC_A_001_3	1134560	0.0209544	DSC_A_001_4	1092840	-0.000898308	DSC_A_002_1	1062040	-0.0170312	DSC_A_002_2	1063720	-0.0161512	DSC_A_002_3	1049440	-0.023631	DSC_A_002_4	1110480	0.00834143	DSC_A_003_1	1026480	-0.0356573	DSC_A_003_2	1104320	0.00511486	DSC_A_003_3	1100120	0.00291492	DSC_A_003_4	1079680	-0.00779145	DSC_A_004_1	1170120	0.0395805
FFAR1	Agonist	Rockefeller University	Baseline	105472	5079.99	0.0481642	Max	201390	12180	0.0604797	DSC_A_001_1	108920	0.0359423	DSC_A_001_2	109200	0.0388615	DSC_A_001_3	106120	0.00675059	DSC_A_001_4	107520	0.0213465	DSC_A_002_1	105280	-0.00200693	DSC_A_002_2	105000	-0.00492611	DSC_A_002_3	103320	-0.0224412	DSC_A_002_4	101080	-0.0457946	DSC_A_003_1	101360	-0.0428754	DSC_A_003_2	98560	-0.0720671	DSC_A_003_3	90160	-0.159642	DSC_A_003_4	98280	-0.0749863	DSC_A_004_1	110600	0.0534574
FPR1	Agonist	Rockefeller University	Baseline	1006390	62182.8	0.061788	Max	2780120	9910.05	0.00356461	DSC_A_001_1	1027320	0.0118	DSC_A_001_2	1019200	0.00722207	DSC_A_001_3	1053360	0.0264809	DSC_A_001_4	1051120	0.025218	DSC_A_002_1	933520	-0.0410829	DSC_A_002_2	889280	-0.0660247	DSC_A_002_3	961520	-0.025297	DSC_A_002_4	975800	-0.0172461	DSC_A_003_1	1096480	0.0507913	DSC_A_003_2	1022280	0.00895852	DSC_A_003_3	933520	-0.0410829	DSC_A_003_4	1137360	0.0738387	DSC_A_004_1	1085000	0.044319
FPRL1	Agonist	Rockefeller University	Baseline	113295	5439.86	0.048015	Max	1848980	54767.7	0.0296205	DSC_A_001_1	112560	-0.000423464	DSC_A_001_2	112280	-0.000584784	DSC_A_001_3	103320	-0.00574701	DSC_A_001_4	99400	-0.00800548	DSC_A_002_1	112000	-0.000746103	DSC_A_002_2	108080	-0.00300458	DSC_A_002_3	113400	6.04948e-05	DSC_A_002_4	104440	-0.00510173	DSC_A_003_1	114240	0.000544454	DSC_A_003_2	108920	-0.00252062	DSC_A_003_3	107520	-0.00332722	DSC_A_003_4	113120	-0.000100825	DSC_A_004_1	112840	-0.000262144
FSHR	Agonist	Rockefeller University	Baseline	136938	12241.5	0.0893945	Max	719810	25073.6	0.0348336	DSC_A_001_1	147560	0.0182244	DSC_A_001_2	128520	-0.0144414	DSC_A_001_3	130760	-0.0105984	DSC_A_001_4	116760	-0.0346173	DSC_A_002_1	136080	-0.00147116	DSC_A_002_2	126840	-0.0173237	DSC_A_002_3	129080	-0.0134806	DSC_A_002_4	125160	-0.020206	DSC_A_003_1	135800	-0.00195154	DSC_A_003_2	144760	0.0134206	DSC_A_003_3	122080	-0.0254901	DSC_A_003_4	117320	-0.0336566	DSC_A_004_1	148400	0.0196655
GALR1	Agonist	Rockefeller University	Baseline	619378	40316.4	0.0650919	Max	4217710	46652.5	0.0110611	DSC_A_001_1	699160	0.0221721	DSC_A_001_2	653520	0.00948842	DSC_A_001_3	683200	0.0177367	DSC_A_001_4	630000	0.00295206	DSC_A_002_1	644840	0.00707619	DSC_A_002_2	618520	-0.000238305	DSC_A_002_3	584080	-0.0098094	DSC_A_002_4	637280	0.00497522	DSC_A_003_1	617960	-0.000393932	DSC_A_003_2	611240	-0.00226146	DSC_A_003_3	621040	0.00046202	DSC_A_003_4	670880	0.0143129	DSC_A_004_1	671440	0.0144685
GALR2	Agonist	Rockefeller University	Baseline	408048	17236.3	0.042241	Max	1529290	45767.4	0.0299272	DSC_A_001_1	398440	-0.00856862	DSC_A_001_2	412160	0.00366781	DSC_A_001_3	426720	0.0166534	DSC_A_001_4	421680	0.0121584	DSC_A_002_1	417200	0.00816282	DSC_A_002_2	385840	-0.0198062	DSC_A_002_3	384160	-0.0213045	DSC_A_002_4	405720	-0.00207582	DSC_A_003_1	418880	0.00966116	DSC_A_003_2	413280	0.0046667	DSC_A_003_3	402080	-0.00532222	DSC_A_003_4	416920	0.0079131	DSC_A_004_1	433160	0.022397
GCGR	Agonist	Rockefeller University	Baseline	231665	12565.3	0.0542389	Max	2830730	42128.8	0.0148827	DSC_A_001_1	218400	-0.00510376	DSC_A_001_2	232680	0.000390525	DSC_A_001_3	212240	-0.00747384	DSC_A_001_4	200760	-0.0118908	DSC_A_002_1	227920	-0.0014409	DSC_A_002_2	227360	-0.00165636	DSC_A_002_3	197400	-0.0131836	DSC_A_002_4	227360	-0.00165636	DSC_A_003_1	220640	-0.00424191	DSC_A_003_2	213920	-0.00682746	DSC_A_003_3	209720	-0.00844342	DSC_A_003_4	222320	-0.00359552	DSC_A_004_1	234080	0.00092918
GHSR	Agonist	Rockefeller University	Baseline	474355	33065.1	0.0697054	Max	1911000	13661.8	0.00714902	DSC_A_001_1	501200	0.0186859	DSC_A_001_2	565880	0.0637075	DSC_A_001_3	596960	0.0853412	DSC_A_001_4	565040	0.0631228	DSC_A_002_1	535920	0.0428533	DSC_A_002_2	587160	0.0785197	DSC_A_002_3	677880	0.141667	DSC_A_002_4	575680	0.0705289	DSC_A_003_1	577080	0.0715034	DSC_A_003_2	665000	0.132702	DSC_A_003_3	640640	0.115745	DSC_A_003_4	729120	0.177333	DSC_A_004_1	492520	0.012644
GIPR	Agonist	Rockefeller University	Baseline	19687.5	2139.07	0.108651	Max	137900	2601.64	0.0188661	DSC_A_001_1	22120	0.0205774	DSC_A_001_2	21280	0.0134715	DSC_A_001_3	21000	0.0111029	DSC_A_001_4	19320	-0.00310881	DSC_A_002_1	21280	0.0134715	DSC_A_002_2	20160	0.00399704	DSC_A_002_3	17640	-0.0173205	DSC_A_002_4	19040	-0.00547742	DSC_A_003_1	22680	0.0253146	DSC_A_003_2	21840	0.0182087	DSC_A_003_3	17640	-0.0173205	DSC_A_003_4	18480	-0.0102147	DSC_A_004_1	23240	0.0300518
GLP1R	Agonist	Rockefeller University	Baseline	59710	4828.68	0.0808689	Max	1853110	71934.9	0.0388185	DSC_A_001_1	73920	0.0079235	DSC_A_001_2	64960	0.0029274	DSC_A_001_3	67480	0.00433255	DSC_A_001_4	68040	0.00464481	DSC_A_002_1	62440	0.00152225	DSC_A_002_2	61600	0.00105386	DSC_A_002_3	66080	0.00355191	DSC_A_002_4	63560	0.00214676	DSC_A_003_1	67760	0.00448868	DSC_A_003_2	65520	0.00323966	DSC_A_003_3	67200	0.00417642	DSC_A_003_4	64960	0.0029274	DSC_A_004_1	62440	0.00152225
GPCR ID	Assay Mode	Customer	Control 1	Mean RLU	SD	%CV	Control 2	Mean RLU	SD	%CV	Sample ID	RLU	% Activity	Sample ID	RLU	% Activity	Sample ID	RLU	% Activity	Sample ID	RLU	% Activity	Sample ID	RLU	% Activity	Sample ID	RLU	% Activity	Sample ID	RLU	% Activity	Sample ID	RLU	% Activity	Sample ID	RLU	% Activity	Sample ID	RLU	% Activity	Sample ID	RLU	% Activity	Sample ID	RLU	% Activity	Sample ID	RLU	% Activity
GLP2R	Agonist	Rockefeller University	Baseline	89600	7347.18	0.0819997	Max	769720	16651.6	0.0216333	DSC_A_001_1	95760	0.00905723	DSC_A_001_2	92680	0.00452861	DSC_A_001_3	87640	-0.00288184	DSC_A_001_4	89040	-0.000823384	DSC_A_002_1	86520	-0.00452861	DSC_A_002_2	82880	-0.00988061	DSC_A_002_3	77280	-0.0181145	DSC_A_002_4	88480	-0.00164677	DSC_A_003_1	86240	-0.0049403	DSC_A_003_2	79240	-0.0152326	DSC_A_003_3	88200	-0.00205846	DSC_A_003_4	82880	-0.00988061	DSC_A_004_1	85400	-0.00617538
GPR1	Agonist	Rockefeller University	Baseline	59570	3901.96	0.0655021	Max	860790	15602.1	0.0181253	DSC_A_001_1	76440	0.0210554	DSC_A_001_2	74480	0.0186091	DSC_A_001_3	69720	0.0126682	DSC_A_001_4	65520	0.00742618	DSC_A_002_1	67200	0.00952298	DSC_A_002_2	72520	0.0161629	DSC_A_002_3	75040	0.0193081	DSC_A_002_4	71680	0.0151145	DSC_A_003_1	72520	0.0161629	DSC_A_003_2	64680	0.00637777	DSC_A_003_3	76440	0.0210554	DSC_A_003_4	81200	0.0269963	DSC_A_004_1	70840	0.014066
GPR103	Agonist	Rockefeller University	Baseline	71995	4329.15	0.0601312	Max	202790	5689.7	0.0280571	DSC_A_001_1	69720	-0.0173936	DSC_A_001_2	77840	0.0446883	DSC_A_001_3	74760	0.02114	DSC_A_001_4	77000	0.038266	DSC_A_002_1	68320	-0.0280974	DSC_A_002_2	68320	-0.0280974	DSC_A_002_3	63560	-0.0644902	DSC_A_002_4	63000	-0.0687717	DSC_A_003_1	71120	-0.00668986	DSC_A_003_2	73640	0.0125769	DSC_A_003_3	72520	0.00401391	DSC_A_003_4	73360	0.0104362	DSC_A_004_1	73360	0.0104362
GPR109A	Agonist	Rockefeller University	Baseline	746270	83169.1	0.111446	Max	2323580	113130	0.0486879	DSC_A_001_1	883120	0.0867616	DSC_A_001_2	816760	0.04469	DSC_A_001_3	713160	-0.0209914	DSC_A_001_4	720160	-0.0165535	DSC_A_002_1	805560	0.0375893	DSC_A_002_2	677320	-0.0437137	DSC_A_002_3	677320	-0.0437137	DSC_A_002_4	653800	-0.0586251	DSC_A_003_1	918120	0.108951	DSC_A_003_2	1204560	0.290552	DSC_A_003_3	832160	0.0544535	DSC_A_003_4	717920	-0.0179736	DSC_A_004_1	774200	0.0177074
GPR109B	Agonist	Rockefeller University	Baseline	374045	41664	0.111388	Max	3538080	376164	0.106319	DSC_A_001_1	434560	0.0191259	DSC_A_001_2	453880	0.025232	DSC_A_001_3	437920	0.0201878	DSC_A_001_4	421120	0.0148782	DSC_A_002_1	425320	0.0162056	DSC_A_002_2	418600	0.0140817	DSC_A_002_3	477120	0.0325771	DSC_A_002_4	474600	0.0317806	DSC_A_003_1	422800	0.0154091	DSC_A_003_2	428680	0.0172675	DSC_A_003_3	458360	0.0266479	DSC_A_003_4	436800	0.0198339	DSC_A_004_1	427560	0.0169135
GPR119	Agonist	Rockefeller University	Baseline	248955	10927.4	0.0438929	Max	602490	17590.9	0.0291969	DSC_A_001_1	276640	0.0783091	DSC_A_001_2	270760	0.0616771	DSC_A_001_3	256480	0.021285	DSC_A_001_4	275520	0.0751411	DSC_A_002_1	257320	0.023661	DSC_A_002_2	258720	0.027621	DSC_A_002_3	243040	-0.016731	DSC_A_002_4	248920	-9.90001e-05	DSC_A_003_1	266280	0.049005	DSC_A_003_2	249200	0.000693001	DSC_A_003_3	253960	0.014157	DSC_A_003_4	276080	0.0767251	DSC_A_004_1	273280	0.0688051
GPR120	Agonist	Rockefeller University	Baseline	53427.5	3913.62	0.073251	Max	259070	30907.9	0.119303	DSC_A_001_1	53480	0.000255297	DSC_A_001_2	56000	0.0125096	DSC_A_001_3	54600	0.00570164	DSC_A_001_4	56000	0.0125096	DSC_A_002_1	47600	-0.028338	DSC_A_002_2	51800	-0.00791422	DSC_A_002_3	48440	-0.0242533	DSC_A_002_4	50960	-0.011999	DSC_A_003_1	51800	-0.00791422	DSC_A_003_2	52640	-0.00382946	DSC_A_003_3	58520	0.0247638	DSC_A_003_4	50960	-0.011999	DSC_A_004_1	53200	-0.00110629
GPR35	Agonist	Rockefeller University	Baseline	730415	9538.73	0.0130593	Max	2867270	254173	0.0886462	DSC_A_001_1	760480	0.0140697	DSC_A_001_2	814800	0.0394903	DSC_A_001_3	809200	0.0368696	DSC_A_001_4	810040	0.0372627	DSC_A_002_1	800520	0.0328076	DSC_A_002_2	850080	0.0560005	DSC_A_002_3	848680	0.0553454	DSC_A_002_4	816200	0.0401454	DSC_A_003_1	819280	0.0415868	DSC_A_003_2	796880	0.0311041	DSC_A_003_3	773080	0.0199663	DSC_A_003_4	835240	0.0490557	DSC_A_004_1	810880	0.0376558
GPR92	Agonist	Rockefeller University	Baseline	215985	16989.9	0.0786625	Max	1203930	85185.2	0.0707559	DSC_A_001_1	205800	-0.0103093	DSC_A_001_2	235200	0.0194495	DSC_A_001_3	216160	0.000177135	DSC_A_001_4	207480	-0.00860878	DSC_A_002_1	215320	-0.000673114	DSC_A_002_2	236600	0.0208665	DSC_A_002_3	251720	0.036171	DSC_A_002_4	208600	-0.00747511	DSC_A_003_1	212240	-0.0037907	DSC_A_003_2	203000	-0.0131434	DSC_A_003_3	213640	-0.00237361	DSC_A_003_4	213640	-0.00237361	DSC_A_004_1	212240	-0.0037907
GRPR	Agonist	Rockefeller University	Baseline	25742.5	2068.89	0.0803687	Max	756840	21966.5	0.0290239	DSC_A_001_1	26320	0.000789908	DSC_A_001_2	28000	0.00308782	DSC_A_001_3	27720	0.00270484	DSC_A_001_4	24640	-0.00150801	DSC_A_002_1	24360	-0.00189099	DSC_A_002_2	24640	-0.00150801	DSC_A_002_3	22680	-0.00418891	DSC_A_002_4	22400	-0.00457189	DSC_A_003_1	25760	2.39366e-05	DSC_A_003_2	23240	-0.00342294	DSC_A_003_3	24920	-0.00112502	DSC_A_003_4	24080	-0.00227398	DSC_A_004_1	24360	-0.00189099
HCRTR1	Agonist	Rockefeller University	Baseline	175788	8500.95	0.0483593	Max	2922430	30146.8	0.0103157	DSC_A_001_1	170800	-0.00181585	DSC_A_001_2	185640	0.00358711	DSC_A_001_3	171080	-0.00171391	DSC_A_001_4	167720	-0.00293722	DSC_A_002_1	164360	-0.00416053	DSC_A_002_2	166320	-0.00344694	DSC_A_002_3	164640	-0.00405859	DSC_A_002_4	166320	-0.00344694	DSC_A_003_1	177240	0.000528827	DSC_A_003_2	156520	-0.00701493	DSC_A_003_3	173040	-0.00100031	DSC_A_003_4	173600	-0.000796427	DSC_A_004_1	176400	0.000223
HCRTR2	Agonist	Rockefeller University	Baseline	59762.5	4680.8	0.0783233	Max	3014550	129007	0.0427949	DSC_A_001_1	64960	0.00175901	DSC_A_001_2	62160	0.000811395	DSC_A_001_3	56280	-0.0011786	DSC_A_001_4	59360	-0.00013622	DSC_A_002_1	54880	-0.0016524	DSC_A_002_2	61880	0.000716634	DSC_A_002_3	54040	-0.00193669	DSC_A_002_4	56840	-0.000989073	DSC_A_003_1	58800	-0.000325743	DSC_A_003_2	54320	-0.00184193	DSC_A_003_3	50400	-0.00316859	DSC_A_003_4	55720	-0.00136812	DSC_A_004_1	59360	-0.00013622
HRH1	Agonist	Rockefeller University	Baseline	331135	24992.5	0.0754754	Max	2012920	78598.1	0.0390468	DSC_A_001_1	1472800	0.678841	DSC_A_001_2	511280	0.107115	DSC_A_001_3	1472240	0.678508	DSC_A_001_4	1454320	0.667853	DSC_A_002_1	364280	0.0197082	DSC_A_002_2	392280	0.0363572	DSC_A_002_3	411040	0.047512	DSC_A_002_4	388360	0.0340263	DSC_A_003_1	365120	0.0202077	DSC_A_003_2	416360	0.0506753	DSC_A_003_3	350280	0.0113837	DSC_A_003_4	409360	0.0465131	DSC_A_004_1	340480	0.0055566
HRH2	Agonist	Rockefeller University	Baseline	90195	7694.57	0.0853104	Max	463750	23272.4	0.0501832	DSC_A_001_1	106120	0.0426309	DSC_A_001_2	95760	0.0148974	DSC_A_001_3	105560	0.0411318	DSC_A_001_4	102200	0.0321372	DSC_A_002_1	81200	-0.0240795	DSC_A_002_2	86800	-0.00908835	DSC_A_002_3	87080	-0.0083388	DSC_A_002_4	78960	-0.0300759	DSC_A_003_1	91560	0.00365408	DSC_A_003_2	87360	-0.00758924	DSC_A_003_3	79800	-0.0278272	DSC_A_003_4	94080	0.0104001	DSC_A_004_1	97440	0.0193947
HRH3	Agonist	Rockefeller University	Baseline	63315	4504.29	0.0711409	Max	271250	15733.9	0.058005	DSC_A_001_1	70560	0.0348426	DSC_A_001_2	66920	0.0173371	DSC_A_001_3	64680	0.00656455	DSC_A_001_4	72240	0.0429221	DSC_A_002_1	59360	-0.0190204	DSC_A_002_2	63560	0.00117825	DSC_A_002_3	59920	-0.0163272	DSC_A_002_4	61600	-0.00824777	DSC_A_003_1	63560	0.00117825	DSC_A_003_2	58800	-0.0217135	DSC_A_003_3	62440	-0.00420805	DSC_A_003_4	70000	0.0321495	DSC_A_004_1	64960	0.00791113
HRH4	Agonist	Rockefeller University	Baseline	974190	59346.1	0.0609184	Max	2502920	28151.7	0.0112476	DSC_A_001_1	1797040	0.538257	DSC_A_001_2	1267840	0.192088	DSC_A_001_3	2429560	0.952012	DSC_A_001_4	2476880	0.982966	DSC_A_002_1	945000	-0.0190943	DSC_A_002_2	889560	-0.0553597	DSC_A_002_3	1196160	0.145199	DSC_A_002_4	1108800	0.0880535	DSC_A_003_1	1093120	0.0777966	DSC_A_003_2	1111040	0.0895188	DSC_A_003_3	1155560	0.118641	DSC_A_003_4	1337840	0.237877	DSC_A_004_1	974960	0.000503686
HTR1A	Agonist	Rockefeller University	Baseline	662830	41603.1	0.0627658	Max	4091430	116968	0.0285886	DSC_A_001_1	667520	0.00136791	DSC_A_001_2	721280	0.0170478	DSC_A_001_3	1084160	0.122887	DSC_A_001_4	1167880	0.147305	DSC_A_002_1	696360	0.0097795	DSC_A_002_2	715120	0.0152511	DSC_A_002_3	1107960	0.129829	DSC_A_002_4	918680	0.0746223	DSC_A_003_1	604800	-0.0169253	DSC_A_003_2	663880	0.000306247	DSC_A_003_3	608720	-0.015782	DSC_A_003_4	950320	0.0838506	DSC_A_004_1	587440	-0.0219886
HTR1B	Agonist	Rockefeller University	Baseline	903735	17484.7	0.0193471	Max	2740920	38452.9	0.0140292	DSC_A_001_1	909440	0.00310529	DSC_A_001_2	1067920	0.0893677	DSC_A_001_3	1631840	0.396316	DSC_A_001_4	1632400	0.39662	DSC_A_002_1	981960	0.0425787	DSC_A_002_2	1064280	0.0873864	DSC_A_002_3	1441720	0.292831	DSC_A_002_4	1456840	0.301061	DSC_A_003_1	822640	-0.0441409	DSC_A_003_2	1057560	0.0837286	DSC_A_003_3	956200	0.0285573	DSC_A_003_4	2154880	0.681012	DSC_A_004_1	894600	-0.00497228
HTR1E	Agonist	Rockefeller University	Baseline	20492.5	1961.92	0.0957382	Max	78470	3566.57	0.0454513	DSC_A_001_1	22120	0.0280712	DSC_A_001_2	30240	0.168126	DSC_A_001_3	71960	0.887715	DSC_A_001_4	34160	0.235738	DSC_A_002_1	20720	0.00392394	DSC_A_002_2	20160	-0.00573498	DSC_A_002_3	28280	0.134319	DSC_A_002_4	29120	0.148808	DSC_A_003_1	21000	0.0087534	DSC_A_003_2	25480	0.0860248	DSC_A_003_3	24360	0.0667069	DSC_A_003_4	41720	0.366133	DSC_A_004_1	19040	-0.0250528
HTR1F	Agonist	Rockefeller University	Baseline	231630	17989.7	0.0776658	Max	787640	36361.9	0.0461657	DSC_A_001_1	239120	0.013471	DSC_A_001_2	244720	0.0235427	DSC_A_001_3	452760	0.397709	DSC_A_001_4	246400	0.0265643	DSC_A_002_1	211960	-0.0353771	DSC_A_002_2	207760	-0.0429309	DSC_A_002_3	213080	-0.0333627	DSC_A_002_4	215320	-0.029334	DSC_A_003_1	223720	-0.0142264	DSC_A_003_2	227360	-0.00767972	DSC_A_003_3	226800	-0.00868689	DSC_A_003_4	253400	0.039154	DSC_A_004_1	228200	-0.00616895
HTR2A	Agonist	Rockefeller University	Baseline	558005	33787.1	0.0605497	Max	4028290	51799.9	0.012859	DSC_A_001_1	657440	0.0286533	DSC_A_001_2	1594040	0.298545	DSC_A_001_3	2141720	0.456365	DSC_A_001_4	2056320	0.431756	DSC_A_002_1	1045520	0.140483	DSC_A_002_2	1024800	0.134512	DSC_A_002_3	1701840	0.329608	DSC_A_002_4	2147600	0.458059	DSC_A_003_1	674240	0.0334944	DSC_A_003_2	1438360	0.253684	DSC_A_003_3	1181320	0.179615	DSC_A_003_4	3183040	0.756432	DSC_A_004_1	642040	0.0242156
HTR2C	Agonist	Rockefeller University	Baseline	514798	35058.6	0.0681017	Max	2784460	109792	0.0394303	DSC_A_001_1	613200	0.0433556	DSC_A_001_2	951440	0.192382	DSC_A_001_3	2824080	1.01746	DSC_A_001_4	2541000	0.892733	DSC_A_002_1	1103480	0.25937	DSC_A_002_2	1385160	0.383477	DSC_A_002_3	2252600	0.765666	DSC_A_002_4	2400440	0.830803	DSC_A_003_1	605640	0.0400247	DSC_A_003_2	952000	0.192629	DSC_A_003_3	969640	0.200401	DSC_A_003_4	2835560	1.02251	DSC_A_004_1	622440	0.0474267
HTR5A	Agonist	Rockefeller University	Baseline	1335460	72570.8	0.0543414	Max	4220720	46793.2	0.0110866	DSC_A_001_1	1441720	0.0368286	DSC_A_001_2	2628640	0.448202	DSC_A_001_3	4315640	1.0329	DSC_A_001_4	4168080	0.981756	DSC_A_002_1	2681280	0.466447	DSC_A_002_2	3111920	0.615702	DSC_A_002_3	3900680	0.889078	DSC_A_002_4	3771880	0.844437	DSC_A_003_1	1414000	0.0272211	DSC_A_003_2	2445240	0.384638	DSC_A_003_3	2184280	0.294192	DSC_A_003_4	4244240	1.00815	DSC_A_004_1	1313480	-0.00761803
KISS1R	Agonist	Rockefeller University	Baseline	46427.5	4093.77	0.0881756	Max	330820	4540.84	0.013726	DSC_A_001_1	49000	0.0090456	DSC_A_001_2	45920	-0.00178451	DSC_A_001_3	48160	0.00609193	DSC_A_001_4	51520	0.0179066	DSC_A_002_1	44240	-0.00769183	DSC_A_002_2	50400	0.0139684	DSC_A_002_3	48720	0.00806104	DSC_A_002_4	47600	0.00412282	DSC_A_003_1	48160	0.00609193	DSC_A_003_2	50400	0.0139684	DSC_A_003_3	49280	0.0100302	DSC_A_003_4	53200	0.0238139	DSC_A_004_1	49000	0.0090456
LHCGR	Agonist	Rockefeller University	Baseline	21962.5	1985.09	0.0903854	Max	241010	23373.3	0.0969806	DSC_A_001_1	28840	0.0313973	DSC_A_001_2	25760	0.0173364	DSC_A_001_3	20720	-0.00567229	DSC_A_001_4	22680	0.00327555	DSC_A_002_1	26040	0.0186147	DSC_A_002_2	28000	0.0275625	DSC_A_002_3	24640	0.0122234	DSC_A_002_4	25200	0.0147799	DSC_A_003_1	26880	0.0224495	DSC_A_003_2	23800	0.00838859	DSC_A_003_3	25760	0.0173364	DSC_A_003_4	25200	0.0147799	DSC_A_004_1	22960	0.00455381
LTB4R	Agonist	Rockefeller University	Baseline	174475	18798.8	0.107745	Max	2492070	185721	0.0745248	DSC_A_001_1	201040	0.0114623	DSC_A_001_2	183960	0.0040926	DSC_A_001_3	190960	0.00711298	DSC_A_001_4	185360	0.00469668	DSC_A_002_1	187320	0.00554238	DSC_A_002_2	195160	0.0089252	DSC_A_002_3	181440	0.00300527	DSC_A_002_4	180320	0.00252201	DSC_A_003_1	192640	0.00783787	DSC_A_003_2	189280	0.00638809	DSC_A_003_3	198240	0.0102542	DSC_A_003_4	198240	0.0102542	DSC_A_004_1	179480	0.00215957
MC1R	Agonist	Rockefeller University	Baseline	6387.5	738.823	0.115667	Max	27300	1525.08	0.0558637	DSC_A_001_1	6720	0.0158996	DSC_A_001_2	5880	-0.0242678	DSC_A_001_3	4760	-0.0778243	DSC_A_001_4	5880	-0.0242678	DSC_A_002_1	7280	0.0426778	DSC_A_002_2	6720	0.0158996	DSC_A_002_3	7000	0.0292887	DSC_A_002_4	6440	0.00251046	DSC_A_003_1	5880	-0.0242678	DSC_A_003_2	6160	-0.0108787	DSC_A_003_3	7560	0.0560669	DSC_A_003_4	7280	0.0426778	DSC_A_004_1	5880	-0.0242678
MC3R	Agonist	Rockefeller University	Baseline	8015	878.772	0.109641	Max	63700	4459.54	0.0700084	DSC_A_001_1	8680	0.0119422	DSC_A_001_2	7840	-0.00314268	DSC_A_001_3	8120	0.00188561	DSC_A_001_4	7560	-0.00817096	DSC_A_002_1	8120	0.00188561	DSC_A_002_2	8680	0.0119422	DSC_A_002_3	6720	-0.0232558	DSC_A_002_4	9520	0.027027	DSC_A_003_1	8960	0.0169705	DSC_A_003_2	9520	0.027027	DSC_A_003_3	8120	0.00188561	DSC_A_003_4	8400	0.00691389	DSC_A_004_1	7000	-0.0182275
MC4R	Agonist	Rockefeller University	Baseline	32217.5	3214.47	0.0997739	Max	278040	22840.2	0.0821471	DSC_A_001_1	33880	0.00676301	DSC_A_001_2	36120	0.0158753	DSC_A_001_3	38920	0.0272656	DSC_A_001_4	32480	0.00106784	DSC_A_002_1	31080	-0.00462732	DSC_A_002_2	34720	0.0101801	DSC_A_002_3	33880	0.00676301	DSC_A_002_4	34720	0.0101801	DSC_A_003_1	31360	-0.00348829	DSC_A_003_2	31080	-0.00462732	DSC_A_003_3	30240	-0.00804442	DSC_A_003_4	35280	0.0124582	DSC_A_004_1	35840	0.0147362
MC5R	Agonist	Rockefeller University	Baseline	90020	8178.68	0.0908541	Max	354340	5713.19	0.0161235	DSC_A_001_1	96320	0.0238347	DSC_A_001_2	106680	0.0630297	DSC_A_001_3	93800	0.0143008	DSC_A_001_4	92400	0.00900424	DSC_A_002_1	87360	-0.0100636	DSC_A_002_2	90720	0.00264831	DSC_A_002_3	84840	-0.0195975	DSC_A_002_4	89040	-0.00370763	DSC_A_003_1	100800	0.0407839	DSC_A_003_2	89600	-0.00158898	DSC_A_003_3	85680	-0.0164195	DSC_A_003_4	101360	0.0429025	DSC_A_004_1	96600	0.0248941
MCHR1	Agonist	Rockefeller University	Baseline	62965	1942.42	0.0308492	Max	355040	16631.2	0.046843	DSC_A_001_1	70840	0.0269623	DSC_A_001_2	71680	0.0298382	DSC_A_001_3	63560	0.00203715	DSC_A_001_4	68040	0.0173757	DSC_A_002_1	59640	-0.0113841	DSC_A_002_2	64680	0.00587178	DSC_A_002_3	61880	-0.0037148	DSC_A_002_4	71960	0.0307969	DSC_A_003_1	59360	-0.0123427	DSC_A_003_2	66920	0.013541	DSC_A_003_3	58800	-0.01426	DSC_A_003_4	61320	-0.00563212	DSC_A_004_1	61040	-0.00659077
MCHR2	Agonist	Rockefeller University	Baseline	56735	4298.86	0.0757708	Max	439040	25387	0.0578239	DSC_A_001_1	63000	0.0163874	DSC_A_001_2	59640	0.00759865	DSC_A_001_3	65520	0.022979	DSC_A_001_4	58240	0.00393665	DSC_A_002_1	58800	0.00540145	DSC_A_002_2	57960	0.00320425	DSC_A_002_3	50400	-0.0165705	DSC_A_002_4	57120	0.00100705	DSC_A_003_1	59360	0.00686625	DSC_A_003_2	61600	0.0127254	DSC_A_003_3	56000	-0.00192255	DSC_A_003_4	54320	-0.00631695	DSC_A_004_1	57120	0.00100705
MLNR	Agonist	Rockefeller University	Baseline	221428	17129.1	0.0773577	Max	3360490	44227.8	0.0131611	DSC_A_001_1	263760	0.0134857	DSC_A_001_2	249200	0.00884739	DSC_A_001_3	264040	0.0135749	DSC_A_001_4	253680	0.0102746	DSC_A_002_1	263200	0.0133073	DSC_A_002_2	250320	0.00920418	DSC_A_002_3	246120	0.0078662	DSC_A_002_4	227640	0.00197909	DSC_A_003_1	267680	0.0147345	DSC_A_003_2	265440	0.0140209	DSC_A_003_3	249200	0.00884739	DSC_A_003_4	273840	0.0166969	DSC_A_004_1	276640	0.0175889
MRGPRX1	Agonist	Rockefeller University	Baseline	506590	49198.1	0.0971162	Max	3200260	351226	0.109749	DSC_A_001_1	528080	0.00797796	DSC_A_001_2	480200	-0.00979704	DSC_A_001_3	516600	0.00371612	DSC_A_001_4	482440	-0.00896546	DSC_A_002_1	483560	-0.00854967	DSC_A_002_2	516600	0.00371612	DSC_A_002_3	499520	-0.00262467	DSC_A_002_4	523320	0.00621086	DSC_A_003_1	547680	0.0152543	DSC_A_003_2	534800	0.0104727	DSC_A_003_3	525280	0.00693849	DSC_A_003_4	553280	0.0173332	DSC_A_004_1	518000	0.00423586
MRGPRX2	Agonist	Rockefeller University	Baseline	197785	8786.16	0.0444228	Max	1677900	125510	0.0748016	DSC_A_001_1	217000	0.0129821	DSC_A_001_2	240520	0.0288728	DSC_A_001_3	234920	0.0250893	DSC_A_001_4	224840	0.018279	DSC_A_002_1	214480	0.0112795	DSC_A_002_2	227080	0.0197924	DSC_A_002_3	212800	0.0101445	DSC_A_002_4	211400	0.00919861	DSC_A_003_1	203280	0.00371255	DSC_A_003_2	227360	0.0199816	DSC_A_003_3	243040	0.0305753	DSC_A_003_4	229320	0.0213058	DSC_A_004_1	217280	0.0131713
MTNR1A	Agonist	Rockefeller University	Baseline	115658	4630.84	0.0400393	Max	394590	10049.8	0.025469	DSC_A_001_1	132720	0.0611707	DSC_A_001_2	122360	0.0240291	DSC_A_001_3	123480	0.0280444	DSC_A_001_4	174440	0.210741	DSC_A_002_1	123760	0.0290482	DSC_A_002_2	126840	0.0400903	DSC_A_002_3	124320	0.0310559	DSC_A_002_4	139720	0.0862664	DSC_A_003_1	131040	0.0551478	DSC_A_003_2	118160	0.0089717	DSC_A_003_3	121520	0.0210176	DSC_A_003_4	127680	0.0431018	DSC_A_004_1	125440	0.0350712
NMBR	Agonist	Rockefeller University	Baseline	155418	9169	0.0589959	Max	1863820	47306.2	0.0253813	DSC_A_001_1	171360	0.00933182	DSC_A_001_2	150640	-0.00279647	DSC_A_001_3	147840	-0.00443543	DSC_A_001_4	158760	0.00195651	DSC_A_002_1	147560	-0.00459933	DSC_A_002_2	144760	-0.00623828	DSC_A_002_3	139160	-0.0095162	DSC_A_002_4	138040	-0.0101718	DSC_A_003_1	164640	0.00539832	DSC_A_003_2	152880	-0.00148531	DSC_A_003_3	144760	-0.00623828	DSC_A_003_4	140560	-0.00869672	DSC_A_004_1	149800	-0.00328816
NMU1R	Agonist	Rockefeller University	Baseline	101238	5587.82	0.0551952	Max	1283520	18166.2	0.0141534	DSC_A_001_1	113400	0.0102873	DSC_A_001_2	113120	0.0100505	DSC_A_001_3	110880	0.00815583	DSC_A_001_4	103320	0.00176142	DSC_A_002_1	110880	0.00815583	DSC_A_002_2	110320	0.00768217	DSC_A_002_3	100240	-0.000843707	DSC_A_002_4	102480	0.00105093	DSC_A_003_1	101920	0.000577273	DSC_A_003_2	99120	-0.00179103	DSC_A_003_3	99400	-0.0015542	DSC_A_003_4	106120	0.00412972	DSC_A_004_1	103320	0.00176142
NPBWR1	Agonist	Rockefeller University	Baseline	56087.5	3747.84	0.0668214	Max	153230	6374.23	0.0415991	DSC_A_001_1	56840	0.00774635	DSC_A_001_2	52360	-0.0383715	DSC_A_001_3	62160	0.0625113	DSC_A_001_4	49280	-0.0700775	DSC_A_002_1	50400	-0.058548	DSC_A_002_2	56000	-0.000900739	DSC_A_002_3	54040	-0.0210773	DSC_A_002_4	50400	-0.058548	DSC_A_003_1	51520	-0.0470186	DSC_A_003_2	54320	-0.0181949	DSC_A_003_3	54040	-0.0210773	DSC_A_003_4	57400	0.0135111	DSC_A_004_1	54600	-0.0153126
NPBWR2	Agonist	Rockefeller University	Baseline	128660	9301.73	0.072297	Max	665560	31634.6	0.0475308	DSC_A_001_1	133280	0.00860495	DSC_A_001_2	125440	-0.00599739	DSC_A_001_3	136080	0.0138201	DSC_A_001_4	133280	0.00860495	DSC_A_002_1	126000	-0.00495437	DSC_A_002_2	121800	-0.0127771	DSC_A_002_3	116760	-0.0221643	DSC_A_002_4	114520	-0.0263364	DSC_A_003_1	127680	-0.00182529	DSC_A_003_2	130200	0.00286832	DSC_A_003_3	133840	0.00964798	DSC_A_003_4	134400	0.010691	DSC_A_004_1	128800	0.000260756
NPFFR1	Agonist	Rockefeller University	Baseline	54880	5233.33	0.0953595	Max	205590	4161.71	0.0202428	DSC_A_001_1	60200	0.0352996	DSC_A_001_2	60480	0.0371575	DSC_A_001_3	66080	0.0743149	DSC_A_001_4	64400	0.0631677	DSC_A_002_1	60760	0.0390153	DSC_A_002_2	50960	-0.0260102	DSC_A_002_3	59640	0.0315838	DSC_A_002_4	55440	0.00371575	DSC_A_003_1	53200	-0.0111472	DSC_A_003_2	65520	0.0705992	DSC_A_003_3	58240	0.0222945	DSC_A_003_4	58240	0.0222945	DSC_A_004_1	63000	0.0538783
NPSR1B	Agonist	Rockefeller University	Baseline	35717.5	2440.92	0.0683395	Max	384860	12781.2	0.03321	DSC_A_001_1	38640	0.00837051	DSC_A_001_2	40320	0.0131823	DSC_A_001_3	33880	-0.00526289	DSC_A_001_4	38640	0.00837051	DSC_A_002_1	37520	0.00516265	DSC_A_002_2	34720	-0.002857	DSC_A_002_3	33880	-0.00526289	DSC_A_002_4	40040	0.0123803	DSC_A_003_1	40320	0.0131823	DSC_A_003_2	39480	0.0107764	DSC_A_003_3	34160	-0.00446093	DSC_A_003_4	36960	0.00355872	DSC_A_004_1	35000	-0.00205503
NPY1R	Agonist	Rockefeller University	Baseline	53305	2805.36	0.0526285	Max	1123220	26485.8	0.0235802	DSC_A_001_1	55160	0.00173378	DSC_A_001_2	53760	0.000425267	DSC_A_001_3	51800	-0.00140665	DSC_A_001_4	50120	-0.00297687	DSC_A_002_1	48720	-0.00428539	DSC_A_002_2	46760	-0.00611731	DSC_A_002_3	50120	-0.00297687	DSC_A_002_4	44240	-0.00847264	DSC_A_003_1	49000	-0.00402368	DSC_A_003_2	47040	-0.00585561	DSC_A_003_3	45920	-0.00690242	DSC_A_003_4	45080	-0.00768753	DSC_A_004_1	56000	0.00251889
NPY2R	Agonist	Rockefeller University	Baseline	126945	7101.1	0.0559384	Max	2236430	33974.6	0.0151915	DSC_A_001_1	136080	0.00433044	DSC_A_001_2	134960	0.00379951	DSC_A_001_3	139440	0.00592325	DSC_A_001_4	129080	0.0010121	DSC_A_002_1	114240	-0.0060228	DSC_A_002_2	149800	0.0108344	DSC_A_002_3	105000	-0.010403	DSC_A_002_4	114520	-0.00589006	DSC_A_003_1	122360	-0.00217352	DSC_A_003_2	124320	-0.00124438	DSC_A_003_3	135240	0.00393224	DSC_A_003_4	134960	0.00379951	DSC_A_004_1	132440	0.0026049
NTSR1	Agonist	Rockefeller University	Baseline	316645	21853.6	0.0690161	Max	1566320	12776.1	0.00815676	DSC_A_001_1	343840	0.0217617	DSC_A_001_2	367080	0.0403585	DSC_A_001_3	348600	0.0255706	DSC_A_001_4	360360	0.0349811	DSC_A_002_1	341320	0.0197451	DSC_A_002_2	355600	0.0311721	DSC_A_002_3	355880	0.0313962	DSC_A_002_4	322000	0.00428511	DSC_A_003_1	354760	0.0304999	DSC_A_003_2	331240	0.011679	DSC_A_003_3	341880	0.0201933	DSC_A_003_4	343840	0.0217617	DSC_A_004_1	347760	0.0248985
OPRD1	Agonist	Rockefeller University	Baseline	46340	4647.21	0.100285	Max	409220	12889.1	0.0314968	DSC_A_001_1	45080	-0.00347222	DSC_A_001_2	44520	-0.00501543	DSC_A_001_3	43400	-0.00810185	DSC_A_001_4	46760	0.00115741	DSC_A_002_1	46480	0.000385802	DSC_A_002_2	37800	-0.023534	DSC_A_002_3	43400	-0.00810185	DSC_A_002_4	38640	-0.0212191	DSC_A_003_1	45640	-0.00192901	DSC_A_003_2	44520	-0.00501543	DSC_A_003_3	49000	0.00733025	DSC_A_003_4	41720	-0.0127315	DSC_A_004_1	46480	0.000385802
OPRK1	Agonist	Rockefeller University	Baseline	61197.5	4792.25	0.0783079	Max	403620	5583.64	0.0138339	DSC_A_001_1	65520	0.0126233	DSC_A_001_2	65240	0.0118056	DSC_A_001_3	64120	0.00853478	DSC_A_001_4	60200	-0.00291307	DSC_A_002_1	61880	0.00199315	DSC_A_002_2	58240	-0.00863699	DSC_A_002_3	69160	0.0232534	DSC_A_002_4	60480	-0.00209536	DSC_A_003_1	60200	-0.00291307	DSC_A_003_2	61320	0.000357745	DSC_A_003_3	64960	0.0109879	DSC_A_003_4	59920	-0.00373077	DSC_A_004_1	64120	0.00853478
OPRL1	Agonist	Rockefeller University	Baseline	192518	18447.2	0.0958207	Max	1094730	15585.3	0.0142367	DSC_A_001_1	182840	-0.0107264	DSC_A_001_2	172200	-0.0225196	DSC_A_001_3	167720	-0.0274852	DSC_A_001_4	166880	-0.0284163	DSC_A_002_1	168280	-0.0268645	DSC_A_002_2	173040	-0.0215886	DSC_A_002_3	151760	-0.0451751	DSC_A_002_4	169400	-0.0256231	DSC_A_003_1	170240	-0.0246921	DSC_A_003_2	166880	-0.0284163	DSC_A_003_3	154840	-0.0417612	DSC_A_003_4	156800	-0.0395888	DSC_A_004_1	159600	-0.0364853
OPRM1	Agonist	Rockefeller University	Baseline	97002.5	5837.6	0.0601799	Max	1507100	36149.7	0.0239862	DSC_A_001_1	92680	-0.00306539	DSC_A_001_2	89320	-0.0054482	DSC_A_001_3	90160	-0.0048525	DSC_A_001_4	89040	-0.00564677	DSC_A_002_1	86240	-0.00763245	DSC_A_002_2	84560	-0.00882386	DSC_A_002_3	88760	-0.00584534	DSC_A_002_4	80080	-0.0120009	DSC_A_003_1	86240	-0.00763245	DSC_A_003_2	89040	-0.00564677	DSC_A_003_3	89320	-0.0054482	DSC_A_003_4	93240	-0.00266826	DSC_A_004_1	96880	-8.68734e-05
OXER1	Agonist	Rockefeller University	Baseline	70595	5049.2	0.0715234	Max	249900	14849.2	0.0594207	DSC_A_001_1	63840	-0.0376732	DSC_A_001_2	70000	-0.00331837	DSC_A_001_3	67480	-0.0173726	DSC_A_001_4	65240	-0.0298653	DSC_A_002_1	62720	-0.0439196	DSC_A_002_2	62720	-0.0439196	DSC_A_002_3	64400	-0.0345501	DSC_A_002_4	66360	-0.023619	DSC_A_003_1	67760	-0.015811	DSC_A_003_2	64680	-0.0329885	DSC_A_003_3	69720	-0.00487995	DSC_A_003_4	67760	-0.015811	DSC_A_004_1	63000	-0.042358
OXTR	Agonist	Rockefeller University	Baseline	34195	2149.2	0.0628513	Max	810390	26194	0.0323227	DSC_A_001_1	43960	0.0125806	DSC_A_001_2	37240	0.00392298	DSC_A_001_3	41720	0.00969473	DSC_A_001_4	40600	0.00825179	DSC_A_002_1	38360	0.00536592	DSC_A_002_2	40320	0.00789106	DSC_A_002_3	39480	0.00680886	DSC_A_002_4	38640	0.00572665	DSC_A_003_1	43120	0.0114984	DSC_A_003_2	35840	0.00211931	DSC_A_003_3	37520	0.00428372	DSC_A_003_4	34440	0.000315642	DSC_A_004_1	39760	0.00716959
P2RY1	Agonist	Rockefeller University	Baseline	127348	6537.24	0.0513339	Max	510580	19226.4	0.0376561	DSC_A_001_1	122360	-0.0130143	DSC_A_001_2	134680	0.0191333	DSC_A_001_3	134960	0.0198639	DSC_A_001_4	121800	-0.0144755	DSC_A_002_1	119280	-0.0210512	DSC_A_002_2	129920	0.00671264	DSC_A_002_3	116200	-0.0290881	DSC_A_002_4	116200	-0.0290881	DSC_A_003_1	125160	-0.00570802	DSC_A_003_2	117320	-0.0261656	DSC_A_003_3	107240	-0.0524681	DSC_A_003_4	120400	-0.0181287	DSC_A_004_1	124880	-0.00643865
P2RY11	Agonist	Rockefeller University	Baseline	43260	3289.26	0.0760346	Max	377860	18809	0.0497778	DSC_A_001_1	51520	0.0246862	DSC_A_001_2	45360	0.00627615	DSC_A_001_3	46200	0.00878661	DSC_A_001_4	50680	0.0221757	DSC_A_002_1	44520	0.00376569	DSC_A_002_2	47880	0.0138075	DSC_A_002_3	44800	0.00460251	DSC_A_002_4	55160	0.0355649	DSC_A_003_1	47600	0.0129707	DSC_A_003_2	42840	-0.00125523	DSC_A_003_3	43120	-0.00041841	DSC_A_003_4	49560	0.0188285	DSC_A_004_1	49560	0.0188285
P2RY12	Agonist	Rockefeller University	Baseline	125038	5957.24	0.0476436	Max	841960	16173.9	0.0192098	DSC_A_001_1	128520	0.00485757	DSC_A_001_2	127120	0.00290478	DSC_A_001_3	133000	0.0111065	DSC_A_001_4	130480	0.00759148	DSC_A_002_1	136920	0.0165743	DSC_A_002_2	141960	0.0236044	DSC_A_002_3	132720	0.0107159	DSC_A_002_4	126000	0.00134254	DSC_A_003_1	148120	0.0321966	DSC_A_003_2	131880	0.00954427	DSC_A_003_3	111160	-0.019357	DSC_A_003_4	135800	0.0150121	DSC_A_004_1	131040	0.00837259
P2RY2	Agonist	Rockefeller University	Baseline	322472	11449.1	0.0355041	Max	1101590	15844.8	0.0143835	DSC_A_001_1	322000	-0.000606455	DSC_A_001_2	308000	-0.0185755	DSC_A_001_3	321720	-0.000965836	DSC_A_001_4	328160	0.00729993	DSC_A_002_1	320600	-0.00240336	DSC_A_002_2	319200	-0.00420027	DSC_A_002_3	295680	-0.0343883	DSC_A_002_4	303520	-0.0243256	DSC_A_003_1	313880	-0.0110285	DSC_A_003_2	290640	-0.0408571	DSC_A_003_3	297920	-0.0315132	DSC_A_003_4	333200	0.0137688	DSC_A_004_1	308000	-0.0185755
P2RY4	Agonist	Rockefeller University	Baseline	373292	24381.8	0.0653156	Max	1392160	19968.5	0.0143436	DSC_A_001_1	425880	0.0516137	DSC_A_001_2	394520	0.0208344	DSC_A_001_3	358120	-0.0148915	DSC_A_001_4	378280	0.00489514	DSC_A_002_1	411320	0.0373233	DSC_A_002_2	419440	0.0452929	DSC_A_002_3	409360	0.0353996	DSC_A_002_4	410200	0.036224	DSC_A_003_1	417480	0.0433692	DSC_A_003_2	417760	0.043644	DSC_A_003_3	435400	0.0609574	DSC_A_003_4	385000	0.0114907	DSC_A_004_1	412160	0.0381477
P2RY6	Agonist	Rockefeller University	Baseline	129465	8383.73	0.0647567	Max	1170260	26334.4	0.022503	DSC_A_001_1	152880	0.0224972	DSC_A_001_2	124600	-0.00467431	DSC_A_001_3	129080	-0.00036991	DSC_A_001_4	149800	0.0195379	DSC_A_002_1	149800	0.0195379	DSC_A_002_2	183960	0.052359	DSC_A_002_3	135520	0.00581767	DSC_A_002_4	133560	0.00393449	DSC_A_003_1	143360	0.0133504	DSC_A_003_2	124040	-0.00521236	DSC_A_003_3	131320	0.00178229	DSC_A_003_4	127400	-0.00198406	DSC_A_004_1	154560	0.0241114
PPYR1	Agonist	Rockefeller University	Baseline	34405	3152.75	0.0916363	Max	435680	17310.3	0.0397316	DSC_A_001_1	33880	-0.00130833	DSC_A_001_2	36960	0.0063672	DSC_A_001_3	42560	0.0203227	DSC_A_001_4	38640	0.0105539	DSC_A_002_1	33600	-0.00200611	DSC_A_002_2	38920	0.0112516	DSC_A_002_3	35280	0.00218055	DSC_A_002_4	32760	-0.00409943	DSC_A_003_1	41160	0.0168338	DSC_A_003_2	33600	-0.00200611	DSC_A_003_3	36960	0.0063672	DSC_A_003_4	39480	0.0126472	DSC_A_004_1	39480	0.0126472
PRLHR	Agonist	Rockefeller University	Baseline	72572.5	4569.2	0.0629605	Max	405160	11614.7	0.0286668	DSC_A_001_1	98000	0.0764536	DSC_A_001_2	85680	0.0394107	DSC_A_001_3	81760	0.0276243	DSC_A_001_4	79800	0.0217311	DSC_A_002_1	87080	0.0436201	DSC_A_002_2	86240	0.0410944	DSC_A_002_3	74760	0.00657722	DSC_A_002_4	80920	0.0250987	DSC_A_003_1	88480	0.0478295	DSC_A_003_2	84560	0.0360431	DSC_A_003_3	73920	0.00405157	DSC_A_003_4	82880	0.0309918	DSC_A_004_1	85400	0.0385688
PROKR1	Agonist	Rockefeller University	Baseline	58660	5259.23	0.0896562	Max	1187970	66583.3	0.0560479	DSC_A_001_1	77560	0.0167359	DSC_A_001_2	62160	0.00309924	DSC_A_001_3	66080	0.00657038	DSC_A_001_4	73360	0.0130168	DSC_A_002_1	65520	0.00607451	DSC_A_002_2	61880	0.0028513	DSC_A_002_3	61880	0.0028513	DSC_A_002_4	62720	0.00359512	DSC_A_003_1	62720	0.00359512	DSC_A_003_2	56840	-0.0016116	DSC_A_003_3	64960	0.00557863	DSC_A_003_4	62160	0.00309924	DSC_A_004_1	65800	0.00632244
PROKR2	Agonist	Rockefeller University	Baseline	15032.5	1898.28	0.126278	Max	383320	24981.3	0.0651708	DSC_A_001_1	18200	0.00860062	DSC_A_001_2	16520	0.00403896	DSC_A_001_3	12880	-0.00584462	DSC_A_001_4	15960	0.00251841	DSC_A_002_1	18200	0.00860062	DSC_A_002_2	12320	-0.00736517	DSC_A_002_3	12320	-0.00736517	DSC_A_002_4	15400	0.000997862	DSC_A_003_1	14840	-0.000522689	DSC_A_003_2	14280	-0.00204324	DSC_A_003_3	14280	-0.00204324	DSC_A_003_4	14840	-0.000522689	DSC_A_004_1	19600	0.012402
PTAFR	Agonist	Rockefeller University	Baseline	518525	52608.7	0.101458	Max	3650640	60494.3	0.0165709	DSC_A_001_1	537320	0.00600074	DSC_A_001_2	537040	0.00591134	DSC_A_001_3	463400	-0.0175999	DSC_A_001_4	500360	-0.0057996	DSC_A_002_1	494760	-0.00758752	DSC_A_002_2	527800	0.00296126	DSC_A_002_3	491680	-0.00857089	DSC_A_002_4	518840	0.000100571	DSC_A_003_1	512120	-0.00204494	DSC_A_003_2	499520	-0.00606778	DSC_A_003_3	490280	-0.00901787	DSC_A_003_4	511280	-0.00231313	DSC_A_004_1	516880	-0.000525204
PTGER2	Agonist	Rockefeller University	Baseline	13177.5	1373.5	0.104231	Max	88340	1905.92	0.0215748	DSC_A_001_1	14840	0.0221187	DSC_A_001_2	13720	0.00721769	DSC_A_001_3	13440	0.00349243	DSC_A_001_4	13160	-0.000232829	DSC_A_002_1	14000	0.010943	DSC_A_002_2	11760	-0.0188591	DSC_A_002_3	14840	0.0221187	DSC_A_002_4	14280	0.0146682	DSC_A_003_1	12320	-0.0114086	DSC_A_003_2	11200	-0.0263097	DSC_A_003_3	13160	-0.000232829	DSC_A_003_4	14000	0.010943	DSC_A_004_1	12320	-0.0114086
PTGER3	Agonist	Rockefeller University	Baseline	377982	22231.9	0.0588174	Max	1354290	60163	0.044424	DSC_A_001_1	409360	0.032139	DSC_A_001_2	396480	0.0189464	DSC_A_001_3	405440	0.0281238	DSC_A_001_4	386120	0.00833498	DSC_A_002_1	378560	0.000591514	DSC_A_002_2	376600	-0.00141605	DSC_A_002_3	380520	0.00259908	DSC_A_002_4	373520	-0.00457079	DSC_A_003_1	411320	0.0341465	DSC_A_003_2	378280	0.00030472	DSC_A_003_3	379120	0.0011651	DSC_A_003_4	386960	0.00919536	DSC_A_004_1	398160	0.0206672
PTGER4	Agonist	Rockefeller University	Baseline	45045	5136.43	0.114029	Max	962010	27467	0.0285517	DSC_A_001_1	51800	0.00736669	DSC_A_001_2	56840	0.0128631	DSC_A_001_3	48160	0.00339708	DSC_A_001_4	51800	0.00736669	DSC_A_002_1	52360	0.0079774	DSC_A_002_2	50960	0.00645063	DSC_A_002_3	49000	0.00431314	DSC_A_002_4	45920	0.000954235	DSC_A_003_1	48720	0.00400779	DSC_A_003_2	48440	0.00370243	DSC_A_003_3	51240	0.00675598	DSC_A_003_4	51520	0.00706134	DSC_A_004_1	55440	0.0113363
PTGFR	Agonist	Rockefeller University	Baseline	9870	1040.15	0.105385	Max	484260	7281.79	0.015037	DSC_A_001_1	12600	0.00575476	DSC_A_001_2	13160	0.00693522	DSC_A_001_3	10640	0.00162314	DSC_A_001_4	11200	0.0028036	DSC_A_002_1	11760	0.00398406	DSC_A_002_2	9240	-0.00132802	DSC_A_002_3	11480	0.00339383	DSC_A_002_4	9800	-0.000147558	DSC_A_003_1	10360	0.00103291	DSC_A_003_2	12600	0.00575476	DSC_A_003_3	10920	0.00221337	DSC_A_003_4	11760	0.00398406	DSC_A_004_1	11200	0.0028036
PTGIR	Agonist	Rockefeller University	Baseline	140578	15820.2	0.112537	Max	563920	26197.6	0.0464562	DSC_A_001_1	171360	0.072713	DSC_A_001_2	170800	0.0713902	DSC_A_001_3	159600	0.0449341	DSC_A_001_4	160440	0.0469183	DSC_A_002_1	158200	0.0416271	DSC_A_002_2	158480	0.0422885	DSC_A_002_3	145600	0.0118639	DSC_A_002_4	145600	0.0118639	DSC_A_003_1	160440	0.0469183	DSC_A_003_2	156800	0.03832	DSC_A_003_3	151200	0.025092	DSC_A_003_4	150080	0.0224464	DSC_A_004_1	180040	0.0932165
PTHR1	Agonist	Rockefeller University	Baseline	66360	7372.74	0.111102	Max	1992200	26602.5	0.0133533	DSC_A_001_1	81200	0.00770573	DSC_A_001_2	84560	0.00945042	DSC_A_001_3	85680	0.010032	DSC_A_001_4	78400	0.00625182	DSC_A_002_1	69160	0.00145391	DSC_A_002_2	85400	0.00988659	DSC_A_002_3	74480	0.00421634	DSC_A_002_4	70280	0.00203548	DSC_A_003_1	77280	0.00567025	DSC_A_003_2	77840	0.00596104	DSC_A_003_3	72800	0.003344	DSC_A_003_4	78120	0.00610643	DSC_A_004_1	78120	0.00610643
PTHR2	Agonist	Rockefeller University	Baseline	155610	13522	0.0868967	Max	2812530	50882.2	0.0180913	DSC_A_001_1	171360	0.00592792	DSC_A_001_2	167720	0.00455791	DSC_A_001_3	146720	-0.00334598	DSC_A_001_4	178080	0.00845716	DSC_A_002_1	166040	0.0039256	DSC_A_002_2	161280	0.00213405	DSC_A_002_3	155680	2.63463e-05	DSC_A_002_4	160440	0.00181789	DSC_A_003_1	175280	0.00740331	DSC_A_003_2	162400	0.00255559	DSC_A_003_3	157920	0.000869428	DSC_A_003_4	172760	0.00645484	DSC_A_004_1	181160	0.0096164
RXFP3	Agonist	Rockefeller University	Baseline	82547.5	4331.98	0.0524786	Max	286230	5888.33	0.020572	DSC_A_001_1	95760	0.0648681	DSC_A_001_2	94640	0.0593694	DSC_A_001_3	90720	0.0401237	DSC_A_001_4	95480	0.0634934	DSC_A_002_1	90440	0.038749	DSC_A_002_2	87080	0.0222528	DSC_A_002_3	91560	0.0442478	DSC_A_002_4	92120	0.0469972	DSC_A_003_1	88480	0.0291262	DSC_A_003_2	85680	0.0153793	DSC_A_003_3	90440	0.038749	DSC_A_003_4	89320	0.0332503	DSC_A_004_1	91560	0.0442478
SCTR	Agonist	Rockefeller University	Baseline	285705	20997.4	0.0734931	Max	1564640	15885.3	0.0101527	DSC_A_001_1	336560	0.0397636	DSC_A_001_2	338240	0.0410771	DSC_A_001_3	308280	0.0176514	DSC_A_001_4	322000	0.0283791	DSC_A_002_1	324800	0.0305684	DSC_A_002_2	323400	0.0294737	DSC_A_002_3	310800	0.0196218	DSC_A_002_4	280560	-0.00402288	DSC_A_003_1	324800	0.0305684	DSC_A_003_2	311920	0.0204975	DSC_A_003_3	291200	0.00429654	DSC_A_003_4	279160	-0.00511754	DSC_A_004_1	313040	0.0213733
SSTR1	Agonist	Rockefeller University	Baseline	14210	1675.33	0.117898	Max	69790	2922.17	0.0418709	DSC_A_001_1	15960	0.0314861	DSC_A_001_2	13440	-0.0138539	DSC_A_001_3	15120	0.0163728	DSC_A_001_4	16800	0.0465995	DSC_A_002_1	14280	0.00125945	DSC_A_002_2	15680	0.0264484	DSC_A_002_3	10920	-0.059194	DSC_A_002_4	14560	0.00629723	DSC_A_003_1	16240	0.0365239	DSC_A_003_2	14000	-0.00377834	DSC_A_003_3	15960	0.0314861	DSC_A_003_4	15400	0.0214106	DSC_A_004_1	15400	0.0214106
SSTR2	Agonist	Rockefeller University	Baseline	7437.5	1081.87	0.145462	Max	557550	14931.1	0.0267798	DSC_A_001_1	8120	0.00124066	DSC_A_001_2	9240	0.0032766	DSC_A_001_3	7000	-0.000795292	DSC_A_001_4	9520	0.00378559	DSC_A_002_1	9520	0.00378559	DSC_A_002_2	7000	-0.000795292	DSC_A_002_3	8120	0.00124066	DSC_A_002_4	6160	-0.00232225	DSC_A_003_1	8960	0.00276762	DSC_A_003_2	7840	0.000731669	DSC_A_003_3	5600	-0.00334023	DSC_A_003_4	8120	0.00124066	DSC_A_004_1	9800	0.00429458
SSTR3	Agonist	Rockefeller University	Baseline	111685	8743.82	0.07829	Max	811230	72131.9	0.0889167	DSC_A_001_1	126840	0.0216641	DSC_A_001_2	117880	0.00885576	DSC_A_001_3	118440	0.00965628	DSC_A_001_4	108640	-0.00435283	DSC_A_002_1	105560	-0.00875569	DSC_A_002_2	106960	-0.00675439	DSC_A_002_3	103040	-0.012358	DSC_A_002_4	107800	-0.00555361	DSC_A_003_1	119000	0.0104568	DSC_A_003_2	110040	-0.00235153	DSC_A_003_3	126000	0.0204633	DSC_A_003_4	121520	0.0140591	DSC_A_004_1	124040	0.0176615
SSTR5	Agonist	Rockefeller University	Baseline	248202	23687.4	0.0954358	Max	1208340	37313.6	0.0308801	DSC_A_001_1	241920	-0.00654333	DSC_A_001_2	248640	0.000455664	DSC_A_001_3	232680	-0.016167	DSC_A_001_4	246680	-0.00158571	DSC_A_002_1	238280	-0.0103345	DSC_A_002_2	248640	0.000455664	DSC_A_002_3	217840	-0.0316231	DSC_A_002_4	229600	-0.0193748	DSC_A_003_1	229040	-0.0199581	DSC_A_003_2	236040	-0.0126675	DSC_A_003_3	251160	0.00308029	DSC_A_003_4	241080	-0.00741821	DSC_A_004_1	225960	-0.023166
TACR1	Agonist	Rockefeller University	Baseline	467058	25474	0.0545416	Max	3116960	42781.1	0.0137253	DSC_A_001_1	547680	0.0304247	DSC_A_001_2	511840	0.0168997	DSC_A_001_3	508760	0.0157374	DSC_A_001_4	525000	0.0218659	DSC_A_002_1	513520	0.0175337	DSC_A_002_2	495040	0.0105598	DSC_A_002_3	481040	0.00527661	DSC_A_002_4	490840	0.00897486	DSC_A_003_1	505120	0.0143637	DSC_A_003_2	522480	0.0209149	DSC_A_003_3	517160	0.0189073	DSC_A_003_4	509040	0.015843	DSC_A_004_1	504840	0.0142581
TACR2	Agonist	Rockefeller University	Baseline	361445	17321.7	0.0479234	Max	2695840	97732.2	0.036253	DSC_A_001_1	403480	0.0180068	DSC_A_001_2	390600	0.0124893	DSC_A_001_3	388640	0.0116497	DSC_A_001_4	414120	0.0225647	DSC_A_002_1	385000	0.0100904	DSC_A_002_2	393960	0.0139287	DSC_A_002_3	404320	0.0183666	DSC_A_002_4	384720	0.00997046	DSC_A_003_1	416920	0.0237642	DSC_A_003_2	393120	0.0135688	DSC_A_003_3	412720	0.021965	DSC_A_003_4	370440	0.00385325	DSC_A_004_1	408520	0.0201658
TACR3	Agonist	Rockefeller University	Baseline	144358	7315.07	0.0506733	Max	2189880	19307.1	0.00881653	DSC_A_001_1	152320	0.00389265	DSC_A_001_2	154560	0.00498772	DSC_A_001_3	164360	0.00977868	DSC_A_001_4	160440	0.00786229	DSC_A_002_1	171920	0.0134746	DSC_A_002_2	165760	0.0104631	DSC_A_002_3	155400	0.00539838	DSC_A_002_4	155960	0.00567214	DSC_A_003_1	162400	0.00882048	DSC_A_003_2	168840	0.0119688	DSC_A_003_3	157360	0.00635657	DSC_A_003_4	165760	0.0104631	DSC_A_004_1	171640	0.0133377
TBXA2R	Agonist	Rockefeller University	Baseline	184660	7053.18	0.0381955	Max	956410	19099.4	0.0199699	DSC_A_001_1	186200	0.00199546	DSC_A_001_2	181160	-0.00453515	DSC_A_001_3	176680	-0.0103401	DSC_A_001_4	187600	0.00380952	DSC_A_002_1	194600	0.0128798	DSC_A_002_2	191800	0.0092517	DSC_A_002_3	173040	-0.0150567	DSC_A_002_4	187600	0.00380952	DSC_A_003_1	197120	0.0161451	DSC_A_003_2	181440	-0.00417234	DSC_A_003_3	189840	0.00671202	DSC_A_003_4	187880	0.00417234	DSC_A_004_1	196560	0.0154195
TRHR	Agonist	Rockefeller University	Baseline	21945	2797.9	0.127496	Max	463190	19017.2	0.0410569	DSC_A_001_1	26320	0.00991513	DSC_A_001_2	24640	0.00610772	DSC_A_001_3	28280	0.0143571	DSC_A_001_4	28280	0.0143571	DSC_A_002_1	28560	0.0149917	DSC_A_002_2	33880	0.0270485	DSC_A_002_3	25480	0.00801142	DSC_A_002_4	24360	0.00547315	DSC_A_003_1	26880	0.0111843	DSC_A_003_2	22960	0.00230031	DSC_A_003_3	26320	0.00991513	DSC_A_003_4	32480	0.0238756	DSC_A_004_1	29400	0.0168954
TSHR(L)	Agonist	Rockefeller University	Baseline	5145	577.235	0.112193	Max	48860	5255.75	0.107568	DSC_A_001_1	4200	-0.0216173	DSC_A_001_2	5880	0.0168135	DSC_A_001_3	5040	-0.00240192	DSC_A_001_4	4760	-0.00880705	DSC_A_002_1	3640	-0.0344275	DSC_A_002_2	4760	-0.00880705	DSC_A_002_3	3640	-0.0344275	DSC_A_002_4	4200	-0.0216173	DSC_A_003_1	5040	-0.00240192	DSC_A_003_2	4200	-0.0216173	DSC_A_003_3	4760	-0.00880705	DSC_A_003_4	5320	0.0040032	DSC_A_004_1	3920	-0.0280224
UTR2	Agonist	Rockefeller University	Baseline	36942.5	2992.15	0.0809948	Max	83860	3856.15	0.0459831	DSC_A_001_1	26320	-0.226408	DSC_A_001_2	36960	0.000372995	DSC_A_001_3	37520	0.0123088	DSC_A_001_4	31080	-0.124953	DSC_A_002_1	30240	-0.142857	DSC_A_002_2	36960	0.000372995	DSC_A_002_3	32480	-0.0951138	DSC_A_002_4	33040	-0.0831779	DSC_A_003_1	36120	-0.0175308	DSC_A_003_2	32480	-0.0951138	DSC_A_003_3	34440	-0.0533383	DSC_A_003_4	33040	-0.0831779	DSC_A_004_1	37240	0.00634092
VIPR1	Agonist	Rockefeller University	Baseline	309452	26516.5	0.0856884	Max	3560830	104702	0.0294037	DSC_A_001_1	308840	-0.000188382	DSC_A_001_2	312200	0.000845026	DSC_A_001_3	285040	-0.00750836	DSC_A_001_4	284480	-0.00768059	DSC_A_002_1	275520	-0.0104363	DSC_A_002_2	282800	-0.00819729	DSC_A_002_3	258440	-0.0156895	DSC_A_002_4	278600	-0.00948906	DSC_A_003_1	282240	-0.00836953	DSC_A_003_2	288680	-0.00638883	DSC_A_003_3	257040	-0.0161201	DSC_A_003_4	287000	-0.00690553	DSC_A_004_1	299600	-0.00303025
VIPR2	Agonist	Rockefeller University	Baseline	263235	10810.7	0.0410685	Max	3914540	42066.8	0.0107463	DSC_A_001_1	245560	-0.00484074	DSC_A_001_2	249200	-0.00384383	DSC_A_001_3	268240	0.00137074	DSC_A_001_4	254520	-0.00238682	DSC_A_002_1	247800	-0.00422726	DSC_A_002_2	250880	-0.00338372	DSC_A_002_3	246400	-0.00461068	DSC_A_002_4	236040	-0.00744802	DSC_A_003_1	250600	-0.00346041	DSC_A_003_2	238280	-0.00683454	DSC_A_003_3	242200	-0.00576095	DSC_A_003_4	224560	-0.0105921	DSC_A_004_1	253960	-0.00254019
GPCR ID	Assay Mode	Customer	Baseline Vehicle	Mean RLU	SD	%CV	Assay Mode	Test Conc (µM)	Sample ID	RLU	% Activity	Sample ID	RLU	% Activity	Sample ID	RLU	% Activity	Sample ID	RLU	% Activity	Sample ID	RLU	% Activity	Sample ID	RLU	% Activity	Sample ID	RLU	% Activity	Sample ID	RLU	% Activity	Sample ID	RLU	% Activity	Sample ID	RLU	% Activity	Sample ID	RLU	% Activity	Sample ID	RLU	% Activity	Sample ID	RLU	% Activity	Sample ID	RLU
BAI1	Agonist	Rockefeller University	DMSO	150150	9021.97	177216	Agonist	50	DSC_A_001_1	126560	0	DSC_A_001_2	131600	-0.123543	DSC_A_001_3	152040	0.0125874	DSC_A_001_4	152880	0.0181818	DSC_A_002_1	169400	0.128205	DSC_A_002_2	151200	0.00699301	DSC_A_002_3	167160	0.113287	DSC_A_002_4	155400	0.034965	DSC_A_003_1	140560	-0.0638695	DSC_A_003_2	137760	-0.0825175	DSC_A_003_3	156240	0.0405594	DSC_A_003_4	168000	0.118881	DSC_A_004_1	128520	-0.144056	DSC_A_004_2	130760
BAI2	Agonist	Rockefeller University	DMSO	87080	3015.69	96127.1	Agonist	50	DSC_A_001_1	91280	0.0482315	DSC_A_001_2	90720	0.0418006	DSC_A_001_3	91000	0.0450161	DSC_A_001_4	91560	0.0514469	DSC_A_002_1	87080	0	DSC_A_002_2	85960	-0.0128617	DSC_A_002_3	86520	-0.00643087	DSC_A_002_4	87080	0	DSC_A_003_1	80080	-0.0803859	DSC_A_003_2	85680	-0.0160772	DSC_A_003_3	80080	-0.0803859	DSC_A_003_4	86800	-0.00321543	DSC_A_004_1	85680	-0.0160772	DSC_A_004_2	85400
BAI3	Agonist	Rockefeller University	DMSO	18725	2032.58	24822.8	Agonist	50	DSC_A_001_1	17920	-0.0429907	DSC_A_001_2	18480	-0.0130841	DSC_A_001_3	18480	-0.0130841	DSC_A_001_4	21280	0.136449	DSC_A_002_1	21840	0.166355	DSC_A_002_2	18480	-0.0130841	DSC_A_002_3	15120	-0.192523	DSC_A_002_4	15120	-0.192523	DSC_A_003_1	25480	0.360748	DSC_A_003_2	21560	0.151402	DSC_A_003_3	20160	0.0766355	DSC_A_003_4	18480	-0.0130841	DSC_A_004_1	15400	-0.17757	DSC_A_004_2	20440
CCRL2	Agonist	Rockefeller University	DMSO	9380	763.151	11669.5	Agonist	50	DSC_A_001_1	12040	0.283582	DSC_A_001_2	10080	0.0746269	DSC_A_001_3	10080	0.0746269	DSC_A_001_4	9240	-0.0149254	DSC_A_002_1	8680	-0.0746269	DSC_A_002_2	12600	0.343284	DSC_A_002_3	10920	0.164179	DSC_A_002_4	7840	-0.164179	DSC_A_003_1	11760	0.253731	DSC_A_003_2	9800	0.0447761	DSC_A_003_3	10640	0.134328	DSC_A_003_4	9520	0.0149254	DSC_A_004_1	8400	-0.104478	DSC_A_004_2	8960
DARC	Agonist	Rockefeller University	DMSO	153825	6237.58	172538	Agonist	50	DSC_A_001_1	181440	0.179522	DSC_A_001_2	161560	0.0502844	DSC_A_001_3	165480	0.0757679	DSC_A_001_4	162960	0.0593857	DSC_A_002_1	159040	0.0339022	DSC_A_002_2	152320	-0.00978385	DSC_A_002_3	168280	0.0939704	DSC_A_002_4	156240	0.0156997	DSC_A_003_1	170240	0.106712	DSC_A_003_2	164360	0.0684869	DSC_A_003_3	155680	0.0120592	DSC_A_003_4	164080	0.0666667	DSC_A_004_1	163520	0.0630262	DSC_A_004_2	183400
GHSR1B	Agonist	Rockefeller University	DMSO	94570	4026.41	106649	Agonist	50	DSC_A_001_1	99120	0.0481125	DSC_A_001_2	92680	-0.0199852	DSC_A_001_3	96320	0.0185048	DSC_A_001_4	85400	-0.0969652	DSC_A_002_1	90720	-0.0407106	DSC_A_002_2	99120	0.0481125	DSC_A_002_3	85400	-0.0969652	DSC_A_002_4	84000	-0.111769	DSC_A_003_1	91840	-0.0288675	DSC_A_003_2	96600	0.0214656	DSC_A_003_3	101080	0.0688379	DSC_A_003_4	90440	-0.0436714	DSC_A_004_1	92680	-0.0199852	DSC_A_004_2	92400
GPR101	Agonist	Rockefeller University	DMSO	120435	7090.51	141707	Agonist	50	DSC_A_001_1	524160	3.35222	DSC_A_001_2	146720	0.218251	DSC_A_001_3	111720	-0.0723627	DSC_A_001_4	123760	0.0276083	DSC_A_002_1	169120	0.404243	DSC_A_002_2	123760	0.0276083	DSC_A_002_3	128520	0.0671316	DSC_A_002_4	142240	0.181052	DSC_A_003_1	131880	0.0950305	DSC_A_003_2	134680	0.11828	DSC_A_003_3	144200	0.197326	DSC_A_003_4	116760	-0.0305144	DSC_A_004_1	127400	0.057832	DSC_A_004_2	116760
GPR107	Agonist	Rockefeller University	DMSO	2176615	49403	2.32482e+06	Agonist	50	DSC_A_001_1	2233840	0.0262908	DSC_A_001_2	2125480	-0.0234929	DSC_A_001_3	2224600	0.0220457	DSC_A_001_4	2197720	0.00969625	DSC_A_002_1	2166640	-0.0045828	DSC_A_002_2	2107840	-0.0315972	DSC_A_002_3	2081800	-0.0435608	DSC_A_002_4	2014880	-0.0743057	DSC_A_003_1	2133600	-0.0197623	DSC_A_003_2	2265200	0.0406985	DSC_A_003_3	2193520	0.00776665	DSC_A_003_4	2181480	0.00223512	DSC_A_004_1	2275000	0.0452009	DSC_A_004_2	2293760
GPR12	Agonist	Rockefeller University	DMSO	61075	878.294	63709.9	Agonist	50	DSC_A_001_1	61600	0.00859599	DSC_A_001_2	63000	0.0315186	DSC_A_001_3	64680	0.0590258	DSC_A_001_4	62440	0.0223496	DSC_A_002_1	62440	0.0223496	DSC_A_002_2	63560	0.0406877	DSC_A_002_3	58800	-0.0372493	DSC_A_002_4	69160	0.132378	DSC_A_003_1	63840	0.0452722	DSC_A_003_2	61320	0.00401146	DSC_A_003_3	61040	-0.000573066	DSC_A_003_4	65520	0.0727794	DSC_A_004_1	64400	0.0544413	DSC_A_004_2	63280
GPR123	Agonist	Rockefeller University	DMSO	2610475	52341.8	2.7675e+06	Agonist	50	DSC_A_001_1	2771720	0.0617685	DSC_A_001_2	2575440	-0.0134209	DSC_A_001_3	2686880	0.0292686	DSC_A_001_4	2676520	0.0253	DSC_A_002_1	2566200	-0.0169605	DSC_A_002_2	2519720	-0.0347657	DSC_A_002_3	2402680	-0.0796005	DSC_A_002_4	2501520	-0.0417376	DSC_A_003_1	2539600	-0.0271502	DSC_A_003_2	2577680	-0.0125628	DSC_A_003_3	2513000	-0.0373399	DSC_A_003_4	2582720	-0.0106322	DSC_A_004_1	2553320	-0.0218945	DSC_A_004_2	2517760
GPR132	Agonist	Rockefeller University	DMSO	515340	19609.1	574167	Agonist	50	DSC_A_001_1	547400	0.0622114	DSC_A_001_2	526120	0.0209182	DSC_A_001_3	517160	0.00353165	DSC_A_001_4	483280	-0.0622114	DSC_A_002_1	498400	-0.0328715	DSC_A_002_2	489720	-0.0497148	DSC_A_002_3	458080	-0.111111	DSC_A_002_4	479080	-0.0703613	DSC_A_003_1	495880	-0.0377615	DSC_A_003_2	552440	0.0719913	DSC_A_003_3	473480	-0.0812279	DSC_A_003_4	479640	-0.0692747	DSC_A_004_1	516600	0.00244499	DSC_A_004_2	484120
GPR135	Agonist	Rockefeller University	DMSO	13230	1402	17436	Agonist	50	DSC_A_001_1	14280	0.0793651	DSC_A_001_2	14560	0.100529	DSC_A_001_3	11200	-0.153439	DSC_A_001_4	10640	-0.195767	DSC_A_002_1	12880	-0.026455	DSC_A_002_2	13160	-0.00529101	DSC_A_002_3	13160	-0.00529101	DSC_A_002_4	11480	-0.132275	DSC_A_003_1	12040	-0.0899471	DSC_A_003_2	10920	-0.174603	DSC_A_003_3	10360	-0.216931	DSC_A_003_4	12040	-0.0899471	DSC_A_004_1	14840	0.121693	DSC_A_004_2	16240
GPR137	Agonist	Rockefeller University	DMSO	32725	2191.67	39300	Agonist	50	DSC_A_001_1	35560	0.086631	DSC_A_001_2	28000	-0.144385	DSC_A_001_3	31080	-0.0502674	DSC_A_001_4	30800	-0.0588235	DSC_A_002_1	26600	-0.187166	DSC_A_002_2	26880	-0.17861	DSC_A_002_3	24920	-0.238503	DSC_A_002_4	26040	-0.204278	DSC_A_003_1	26600	-0.187166	DSC_A_003_2	34440	0.0524064	DSC_A_003_3	31080	-0.0502674	DSC_A_003_4	25760	-0.212834	DSC_A_004_1	26880	-0.17861	DSC_A_004_2	34160
GPR139	Agonist	Rockefeller University	DMSO	499135	15939.2	546953	Agonist	50	DSC_A_001_1	520520	0.0428441	DSC_A_001_2	519400	0.0406002	DSC_A_001_3	493920	-0.0104481	DSC_A_001_4	517440	0.0366734	DSC_A_002_1	483000	-0.0323259	DSC_A_002_2	463680	-0.0710329	DSC_A_002_3	471520	-0.0553257	DSC_A_002_4	474600	-0.049155	DSC_A_003_1	492240	-0.0138139	DSC_A_003_2	470680	-0.0570086	DSC_A_003_3	425600	-0.147325	DSC_A_003_4	473760	-0.0508379	DSC_A_004_1	443240	-0.111984	DSC_A_004_2	455840
GPR141	Agonist	Rockefeller University	DMSO	15890	1185.58	19446.7	Agonist	50	DSC_A_001_1	18200	0.145374	DSC_A_001_2	19040	0.198238	DSC_A_001_3	18480	0.162996	DSC_A_001_4	17640	0.110132	DSC_A_002_1	18200	0.145374	DSC_A_002_2	19040	0.198238	DSC_A_002_3	16520	0.0396476	DSC_A_002_4	15120	-0.0484581	DSC_A_003_1	19880	0.251101	DSC_A_003_2	17080	0.0748899	DSC_A_003_3	23800	0.497797	DSC_A_003_4	15960	0.00440529	DSC_A_004_1	17360	0.092511	DSC_A_004_2	15120
GPR142	Agonist	Rockefeller University	DMSO	215495	10365.9	246593	Agonist	50	DSC_A_001_1	499520	1.31801	DSC_A_001_2	183960	-0.146338	DSC_A_001_3	226520	0.0511613	DSC_A_001_4	283920	0.317525	DSC_A_002_1	227080	0.0537599	DSC_A_002_2	195440	-0.0930648	DSC_A_002_3	252840	0.173299	DSC_A_002_4	202160	-0.0618808	DSC_A_003_1	226520	0.0511613	DSC_A_003_2	210000	-0.0254994	DSC_A_003_3	213080	-0.0112068	DSC_A_003_4	248360	0.152509	DSC_A_004_1	264600	0.227871	DSC_A_004_2	274120
GPR143	Agonist	Rockefeller University	DMSO	75600	2747.51	83842.5	Agonist	50	DSC_A_001_1	98280	0.3	DSC_A_001_2	89880	0.188889	DSC_A_001_3	82040	0.0851852	DSC_A_001_4	83160	0.1	DSC_A_002_1	73640	-0.0259259	DSC_A_002_2	84280	0.114815	DSC_A_002_3	79520	0.0518519	DSC_A_002_4	77000	0.0185185	DSC_A_003_1	82320	0.0888889	DSC_A_003_2	77840	0.0296296	DSC_A_003_3	72800	-0.037037	DSC_A_003_4	69160	-0.0851852	DSC_A_004_1	91840	0.214815	DSC_A_004_2	90160
GPR146	Agonist	Rockefeller University	DMSO	11655	791.075	14028.2	Agonist	50	DSC_A_001_1	11480	-0.015015	DSC_A_001_2	11480	-0.015015	DSC_A_001_3	11200	-0.039039	DSC_A_001_4	10360	-0.111111	DSC_A_002_1	8120	-0.303303	DSC_A_002_2	11200	-0.039039	DSC_A_002_3	11200	-0.039039	DSC_A_002_4	8680	-0.255255	DSC_A_003_1	11480	-0.015015	DSC_A_003_2	12040	0.033033	DSC_A_003_3	11760	0.00900901	DSC_A_003_4	13160	0.129129	DSC_A_004_1	10360	-0.111111	DSC_A_004_2	11200
GPR148	Agonist	Rockefeller University	DMSO	81585	4144.8	94019.4	Agonist	50	DSC_A_001_1	65240	-0.200343	DSC_A_001_2	87640	0.0742171	DSC_A_001_3	82880	0.015873	DSC_A_001_4	89600	0.0982411	DSC_A_002_1	77560	-0.049335	DSC_A_002_2	88480	0.0845131	DSC_A_002_3	80080	-0.018447	DSC_A_002_4	84000	0.029601	DSC_A_003_1	73640	-0.0973831	DSC_A_003_2	82880	0.015873	DSC_A_003_3	87640	0.0742171	DSC_A_003_4	102760	0.259545	DSC_A_004_1	87080	0.0673531	DSC_A_004_2	87080
GPR149	Agonist	Rockefeller University	DMSO	63595	3300.94	73497.8	Agonist	50	DSC_A_001_1	75600	0.188773	DSC_A_001_2	70280	0.105118	DSC_A_001_3	73080	0.149147	DSC_A_001_4	61320	-0.0357733	DSC_A_002_1	62440	-0.0181618	DSC_A_002_2	64960	0.021464	DSC_A_002_3	57120	-0.101816	DSC_A_002_4	67200	0.0566868	DSC_A_003_1	66360	0.0434783	DSC_A_003_2	63560	-0.000550358	DSC_A_003_3	62440	-0.0181618	DSC_A_003_4	64960	0.021464	DSC_A_004_1	63560	-0.000550358	DSC_A_004_2	61600
GPR15	Agonist	Rockefeller University	DMSO	14735	884.647	17388.9	Agonist	50	DSC_A_001_1	15960	0.0831354	DSC_A_001_2	12320	-0.163895	DSC_A_001_3	15680	0.064133	DSC_A_001_4	15400	0.0451306	DSC_A_002_1	14280	-0.0308789	DSC_A_002_2	12040	-0.182898	DSC_A_002_3	17080	0.159145	DSC_A_002_4	16520	0.12114	DSC_A_003_1	15120	0.0261283	DSC_A_003_2	14000	-0.0498812	DSC_A_003_3	13440	-0.087886	DSC_A_003_4	15680	0.064133	DSC_A_004_1	13160	-0.106888	DSC_A_004_2	15400
GPR150	Agonist	Rockefeller University	DMSO	448490	20776.5	510820	Agonist	50	DSC_A_001_1	443520	-0.0110816	DSC_A_001_2	497840	0.110036	DSC_A_001_3	473480	0.0557203	DSC_A_001_4	404040	-0.0991103	DSC_A_002_1	467880	0.043234	DSC_A_002_2	658000	0.467145	DSC_A_002_3	533960	0.190573	DSC_A_002_4	413280	-0.0785079	DSC_A_003_1	543480	0.2118	DSC_A_003_2	511280	0.140003	DSC_A_003_3	431480	-0.0379273	DSC_A_003_4	421400	-0.0604027	DSC_A_004_1	486360	0.0844389	DSC_A_004_2	586320
GPR151	Agonist	Rockefeller University	DMSO	70770	3987.28	82731.8	Agonist	50	DSC_A_001_1	67480	-0.0464886	DSC_A_001_2	80920	0.143422	DSC_A_001_3	81200	0.147379	DSC_A_001_4	65240	-0.0781405	DSC_A_002_1	59080	-0.165183	DSC_A_002_2	56560	-0.200791	DSC_A_002_3	58240	-0.177052	DSC_A_002_4	69440	-0.0187933	DSC_A_003_1	65800	-0.0702275	DSC_A_003_2	74480	0.0524233	DSC_A_003_3	57960	-0.181009	DSC_A_003_4	54600	-0.228487	DSC_A_004_1	75040	0.0603363	DSC_A_004_2	75320
GPR152	Agonist	Rockefeller University	DMSO	203280	7551.85	225936	Agonist	50	DSC_A_001_1	212520	0.0454545	DSC_A_001_2	189000	-0.0702479	DSC_A_001_3	183400	-0.0977961	DSC_A_001_4	176680	-0.130854	DSC_A_002_1	188160	-0.0743802	DSC_A_002_2	183400	-0.0977961	DSC_A_002_3	182840	-0.100551	DSC_A_002_4	177240	-0.128099	DSC_A_003_1	188160	-0.0743802	DSC_A_003_2	190680	-0.0619835	DSC_A_003_3	176680	-0.130854	DSC_A_003_4	187320	-0.0785124	DSC_A_004_1	178360	-0.12259	DSC_A_004_2	187600
GPR157	Agonist	Rockefeller University	DMSO	923300	19098.7	980596	Agonist	50	DSC_A_001_1	993720	0.0762699	DSC_A_001_2	891800	-0.0341168	DSC_A_001_3	986720	0.0686884	DSC_A_001_4	924840	0.00166793	DSC_A_002_1	964600	0.0447309	DSC_A_002_2	817880	-0.114177	DSC_A_002_3	846720	-0.0829416	DSC_A_002_4	847840	-0.0817286	DSC_A_003_1	906640	-0.018044	DSC_A_003_2	900200	-0.025019	DSC_A_003_3	932120	0.00955269	DSC_A_003_4	838880	-0.0914329	DSC_A_004_1	945280	0.0238059	DSC_A_004_2	934640
GPR161	Agonist	Rockefeller University	DMSO	25515	1358.9	29591.7	Agonist	50	DSC_A_001_1	26320	0.0315501	DSC_A_001_2	25760	0.00960219	DSC_A_001_3	21280	-0.165981	DSC_A_001_4	19880	-0.22085	DSC_A_002_1	25760	0.00960219	DSC_A_002_2	21560	-0.155007	DSC_A_002_3	19880	-0.22085	DSC_A_002_4	21840	-0.144033	DSC_A_003_1	22120	-0.133059	DSC_A_003_2	21840	-0.144033	DSC_A_003_3	22400	-0.122085	DSC_A_003_4	20160	-0.209877	DSC_A_004_1	24360	-0.0452675	DSC_A_004_2	22960
GPR162	Agonist	Rockefeller University	DMSO	18900	2163.7	25391.1	Agonist	50	DSC_A_001_1	20160	0.0666667	DSC_A_001_2	22400	0.185185	DSC_A_001_3	15120	-0.2	DSC_A_001_4	17360	-0.0814815	DSC_A_002_1	20720	0.0962963	DSC_A_002_2	22680	0.2	DSC_A_002_3	20160	0.0666667	DSC_A_002_4	20160	0.0666667	DSC_A_003_1	20720	0.0962963	DSC_A_003_2	22960	0.214815	DSC_A_003_3	21560	0.140741	DSC_A_003_4	20440	0.0814815	DSC_A_004_1	15960	-0.155556	DSC_A_004_2	16800
GPR17	Agonist	Rockefeller University	DMSO	220710	3480.34	231151	Agonist	50	DSC_A_001_1	201040	-0.0891215	DSC_A_001_2	213080	-0.0345703	DSC_A_001_3	212800	-0.0358389	DSC_A_001_4	211400	-0.042182	DSC_A_002_1	188160	-0.147479	DSC_A_002_2	183960	-0.166508	DSC_A_002_3	197680	-0.104345	DSC_A_002_4	208600	-0.0548684	DSC_A_003_1	187320	-0.151284	DSC_A_003_2	200480	-0.0916587	DSC_A_003_3	190120	-0.138598	DSC_A_003_4	204960	-0.0713606	DSC_A_004_1	210560	-0.0459879	DSC_A_004_2	222880
GPR171	Agonist	Rockefeller University	DMSO	355250	11453.9	389612	Agonist	50	DSC_A_001_1	361200	0.0167488	DSC_A_001_2	353080	-0.00610837	DSC_A_001_3	308560	-0.131429	DSC_A_001_4	317800	-0.105419	DSC_A_002_1	451360	0.270542	DSC_A_002_2	314160	-0.115665	DSC_A_002_3	314720	-0.114089	DSC_A_002_4	351680	-0.0100493	DSC_A_003_1	324240	-0.0872906	DSC_A_003_2	354480	-0.00216749	DSC_A_003_3	320320	-0.0983251	DSC_A_003_4	300160	-0.155074	DSC_A_004_1	327880	-0.0770443	DSC_A_004_2	399840
GPR173	Agonist	Rockefeller University	DMSO	34825	3396.26	45013.8	Agonist	50	DSC_A_001_1	28000	-0.19598	DSC_A_001_2	28560	-0.179899	DSC_A_001_3	33040	-0.0512563	DSC_A_001_4	33600	-0.0351759	DSC_A_002_1	29120	-0.163819	DSC_A_002_2	26320	-0.244221	DSC_A_002_3	31640	-0.0914573	DSC_A_002_4	27440	-0.21206	DSC_A_003_1	28560	-0.179899	DSC_A_003_2	26880	-0.228141	DSC_A_003_3	24920	-0.284422	DSC_A_003_4	26320	-0.244221	DSC_A_004_1	31360	-0.0994975	DSC_A_004_2	34160
GPR176	Agonist	Rockefeller University	DMSO	505750	20172.6	566268	Agonist	50	DSC_A_001_1	515480	0.0192388	DSC_A_001_2	496160	-0.0189619	DSC_A_001_3	471520	-0.0676817	DSC_A_001_4	453040	-0.104221	DSC_A_002_1	485800	-0.0394464	DSC_A_002_2	444080	-0.121938	DSC_A_002_3	449960	-0.110311	DSC_A_002_4	467600	-0.0754325	DSC_A_003_1	477960	-0.0549481	DSC_A_003_2	453880	-0.102561	DSC_A_003_3	467320	-0.0759862	DSC_A_003_4	471520	-0.0676817	DSC_A_004_1	486360	-0.0383391	DSC_A_004_2	495880
GPR18	Agonist	Rockefeller University	DMSO	132225	19646.1	191163	Agonist	50	DSC_A_001_1	164000	0.24031	DSC_A_001_2	88600	-0.32993	DSC_A_001_3	148600	0.123842	DSC_A_001_4	153600	0.161656	DSC_A_002_1	115200	-0.128758	DSC_A_002_2	187400	0.417281	DSC_A_002_3	164600	0.244848	DSC_A_002_4	187600	0.418794	DSC_A_003_1	94800	-0.28304	DSC_A_003_2	141200	0.0678767	DSC_A_003_3	146200	0.105691	DSC_A_003_4	132400	0.0013235	DSC_A_004_1	96000	-0.273965	DSC_A_004_2	168200
GPR182	Agonist	Rockefeller University	DMSO	1472485	44745.8	1.60672e+06	Agonist	50	DSC_A_001_1	1489600	0.0116232	DSC_A_001_2	1452640	-0.0134772	DSC_A_001_3	1422680	-0.0338238	DSC_A_001_4	1346800	-0.0853557	DSC_A_002_1	1371160	-0.0688122	DSC_A_002_2	1289680	-0.124147	DSC_A_002_3	1322720	-0.101709	DSC_A_002_4	1491560	0.0129543	DSC_A_003_1	1425480	-0.0319222	DSC_A_003_2	1468880	-0.00244824	DSC_A_003_3	1344560	-0.0868769	DSC_A_003_4	1352960	-0.0811723	DSC_A_004_1	1482040	0.00648903	DSC_A_004_2	1439200
GPR20	Agonist	Rockefeller University	DMSO	25550	1425.76	29827.3	Agonist	50	DSC_A_001_1	27160	0.0630137	DSC_A_001_2	24640	-0.0356164	DSC_A_001_3	26600	0.0410959	DSC_A_001_4	24080	-0.0575342	DSC_A_002_1	28000	0.0958904	DSC_A_002_2	30520	0.194521	DSC_A_002_3	22400	-0.123288	DSC_A_002_4	24360	-0.0465753	DSC_A_003_1	26880	0.0520548	DSC_A_003_2	27720	0.0849315	DSC_A_003_3	25200	-0.0136986	DSC_A_003_4	28000	0.0958904	DSC_A_004_1	26320	0.030137	DSC_A_004_2	25200
GPR22	Agonist	Rockefeller University	DMSO	153195	9617.66	182048	Agonist	50	DSC_A_001_1	148680	-0.0294722	DSC_A_001_2	143360	-0.0641992	DSC_A_001_3	138600	-0.0952707	DSC_A_001_4	145040	-0.0532328	DSC_A_002_1	137760	-0.100754	DSC_A_002_2	157080	0.0253598	DSC_A_002_3	134960	-0.119031	DSC_A_002_4	127960	-0.164725	DSC_A_003_1	137760	-0.100754	DSC_A_003_2	143640	-0.0623715	DSC_A_003_3	127680	-0.166552	DSC_A_003_4	147560	-0.0367832	DSC_A_004_1	124040	-0.190313	DSC_A_004_2	129640
GPR23	Agonist	Rockefeller University	DMSO	1024380	26008.8	1.10241e+06	Agonist	50	DSC_A_001_1	1069320	0.0438704	DSC_A_001_2	1120560	0.0938909	DSC_A_001_3	1085000	0.0591773	DSC_A_001_4	1034600	0.00997677	DSC_A_002_1	1051960	0.0269236	DSC_A_002_2	1034040	0.00943009	DSC_A_002_3	962920	-0.0599973	DSC_A_002_4	989800	-0.033757	DSC_A_003_1	1018920	-0.00533005	DSC_A_003_2	1128120	0.101271	DSC_A_003_3	1051400	0.0263769	DSC_A_003_4	1090880	0.0649173	DSC_A_004_1	1058960	0.033757	DSC_A_004_2	1075200
GPR25	Agonist	Rockefeller University	DMSO	104020	5701.09	121123	Agonist	50	DSC_A_001_1	112000	0.076716	DSC_A_001_2	101360	-0.025572	DSC_A_001_3	115360	0.109017	DSC_A_001_4	104440	0.00403769	DSC_A_002_1	101920	-0.0201884	DSC_A_002_2	99680	-0.0417227	DSC_A_002_3	103600	-0.00403769	DSC_A_002_4	97440	-0.0632571	DSC_A_003_1	96320	-0.0740242	DSC_A_003_2	95200	-0.0847914	DSC_A_003_3	92960	-0.106326	DSC_A_003_4	106120	0.0201884	DSC_A_004_1	94920	-0.0874832	DSC_A_004_2	101920
GPR26	Agonist	Rockefeller University	DMSO	130270	7467.96	152674	Agonist	50	DSC_A_001_1	111440	-0.144546	DSC_A_001_2	115920	-0.110156	DSC_A_001_3	98840	-0.241268	DSC_A_001_4	113960	-0.125202	DSC_A_002_1	103600	-0.204729	DSC_A_002_2	101640	-0.219774	DSC_A_002_3	109480	-0.159592	DSC_A_002_4	110320	-0.153143	DSC_A_003_1	117040	-0.101558	DSC_A_003_2	103600	-0.204729	DSC_A_003_3	121240	-0.0693176	DSC_A_003_4	105280	-0.191832	DSC_A_004_1	118440	-0.0908114	DSC_A_004_2	110040
GPR27	Agonist	Rockefeller University	DMSO	237300	10154.2	267763	Agonist	50	DSC_A_001_1	260120	0.0961652	DSC_A_001_2	250040	0.0536873	DSC_A_001_3	271880	0.145723	DSC_A_001_4	262640	0.106785	DSC_A_002_1	232400	-0.020649	DSC_A_002_2	211680	-0.107965	DSC_A_002_3	227360	-0.0418879	DSC_A_002_4	259840	0.0949853	DSC_A_003_1	239120	0.00766962	DSC_A_003_2	282240	0.189381	DSC_A_003_3	236880	-0.00176991	DSC_A_003_4	249760	0.0525074	DSC_A_004_1	236880	-0.00176991	DSC_A_004_2	264040
GPR3	Agonist	Rockefeller University	DMSO	636580	19800.1	695980	Agonist	50	DSC_A_001_1	658560	0.0345283	DSC_A_001_2	601440	-0.0552012	DSC_A_001_3	589680	-0.073675	DSC_A_001_4	684040	0.0745547	DSC_A_002_1	627200	-0.014735	DSC_A_002_2	567280	-0.108863	DSC_A_002_3	569800	-0.104904	DSC_A_002_4	599760	-0.0578403	DSC_A_003_1	620480	-0.0252914	DSC_A_003_2	545160	-0.143611	DSC_A_003_3	548240	-0.138773	DSC_A_003_4	623840	-0.0200132	DSC_A_004_1	669480	0.0516824	DSC_A_004_2	561960
GPR30	Agonist	Rockefeller University	DMSO	584115	30648.5	676061	Agonist	50	DSC_A_001_1	573720	-0.0177962	DSC_A_001_2	583240	-0.00149799	DSC_A_001_3	642600	0.100126	DSC_A_001_4	613200	0.0497933	DSC_A_002_1	542360	-0.0714842	DSC_A_002_2	580440	-0.00629157	DSC_A_002_3	591920	0.0133621	DSC_A_002_4	610960	0.0459584	DSC_A_003_1	591640	0.0128827	DSC_A_003_2	601720	0.0301396	DSC_A_003_3	644840	0.103961	DSC_A_003_4	671440	0.1495	DSC_A_004_1	583800	-0.000539277	DSC_A_004_2	587160
GPR31	Agonist	Rockefeller University	DMSO	12740	910.385	15471.2	Agonist	50	DSC_A_001_1	13720	0.0769231	DSC_A_001_2	10640	-0.164835	DSC_A_001_3	15120	0.186813	DSC_A_001_4	11760	-0.0769231	DSC_A_002_1	12880	0.010989	DSC_A_002_2	10640	-0.164835	DSC_A_002_3	11480	-0.0989011	DSC_A_002_4	12880	0.010989	DSC_A_003_1	13440	0.0549451	DSC_A_003_2	12880	0.010989	DSC_A_003_3	10640	-0.164835	DSC_A_003_4	10640	-0.164835	DSC_A_004_1	12600	-0.010989	DSC_A_004_2	12040
GPR32	Agonist	Rockefeller University	DMSO	659260	17425.7	711537	Agonist	50	DSC_A_001_1	649320	-0.0150775	DSC_A_001_2	694120	0.0528775	DSC_A_001_3	619920	-0.059673	DSC_A_001_4	594160	-0.0987471	DSC_A_002_1	666680	0.011255	DSC_A_002_2	586320	-0.110639	DSC_A_002_3	587720	-0.108516	DSC_A_002_4	581560	-0.117859	DSC_A_003_1	673400	0.0214483	DSC_A_003_2	666120	0.0104056	DSC_A_003_3	629160	-0.0456573	DSC_A_003_4	607600	-0.0783606	DSC_A_004_1	682080	0.0346146	DSC_A_004_2	641760
GPR37	Agonist	Rockefeller University	DMSO	498260	11002.3	531267	Agonist	50	DSC_A_001_1	545160	0.0941276	DSC_A_001_2	546840	0.0974993	DSC_A_001_3	544320	0.0924417	DSC_A_001_4	553560	0.110986	DSC_A_002_1	531440	0.0665917	DSC_A_002_2	492520	-0.0115201	DSC_A_002_3	495880	-0.00477662	DSC_A_002_4	465640	-0.0654678	DSC_A_003_1	493640	-0.00927227	DSC_A_003_2	566720	0.137398	DSC_A_003_3	505960	0.0154538	DSC_A_003_4	459480	-0.0778309	DSC_A_004_1	549920	0.103681	DSC_A_004_2	538160
GPR37L1	Agonist	Rockefeller University	DMSO	48475	2841.44	56999.3	Agonist	50	DSC_A_001_1	51240	0.0570397	DSC_A_001_2	57960	0.195668	DSC_A_001_3	47880	-0.0122744	DSC_A_001_4	53200	0.0974729	DSC_A_002_1	52080	0.0743682	DSC_A_002_2	51520	0.0628159	DSC_A_002_3	47320	-0.0238267	DSC_A_002_4	55160	0.137906	DSC_A_003_1	56840	0.172563	DSC_A_003_2	52360	0.0801444	DSC_A_003_3	49000	0.0108303	DSC_A_003_4	47880	-0.0122744	DSC_A_004_1	54320	0.120578	DSC_A_004_2	50120
GPR39	Agonist	Rockefeller University	DMSO	793450	40492.6	914928	Agonist	50	DSC_A_001_1	871080	0.0978386	DSC_A_001_2	831320	0.0477283	DSC_A_001_3	820680	0.0343185	DSC_A_001_4	828240	0.0438465	DSC_A_002_1	741160	-0.0659021	DSC_A_002_2	799680	0.00785179	DSC_A_002_3	747040	-0.0584914	DSC_A_002_4	731920	-0.0775474	DSC_A_003_1	751520	-0.0528452	DSC_A_003_2	756560	-0.0464932	DSC_A_003_3	774760	-0.0235554	DSC_A_003_4	784560	-0.0112042	DSC_A_004_1	804160	0.013498	DSC_A_004_2	858480
GPR4	Agonist	Rockefeller University	DMSO	323890	12148.6	360336	Agonist	50	DSC_A_001_1	350280	0.0814783	DSC_A_001_2	336000	0.0373892	DSC_A_001_3	326760	0.00886103	DSC_A_001_4	294560	-0.0905554	DSC_A_002_1	332360	0.0261509	DSC_A_002_2	357840	0.10482	DSC_A_002_3	322000	-0.00583531	DSC_A_002_4	294280	-0.0914199	DSC_A_003_1	323960	0.000216123	DSC_A_003_2	344400	0.063324	DSC_A_003_3	326480	0.00799654	DSC_A_003_4	364840	0.126432	DSC_A_004_1	371000	0.145451	DSC_A_004_2	372680
GPR45	Agonist	Rockefeller University	DMSO	805280	28356.5	890350	Agonist	50	DSC_A_001_1	841680	0.0452017	DSC_A_001_2	879760	0.0924896	DSC_A_001_3	849520	0.0549374	DSC_A_001_4	827400	0.0274687	DSC_A_002_1	797720	-0.00938804	DSC_A_002_2	822920	0.0219054	DSC_A_002_3	852880	0.0591099	DSC_A_002_4	780080	-0.0312935	DSC_A_003_1	817600	0.015299	DSC_A_003_2	808640	0.00417246	DSC_A_003_3	765240	-0.0497218	DSC_A_003_4	830200	0.0309458	DSC_A_004_1	798280	-0.00869263	DSC_A_004_2	862680
GPR50	Agonist	Rockefeller University	DMSO	1200465	19139.7	1.25788e+06	Agonist	50	DSC_A_001_1	1302280	0.084813	DSC_A_001_2	1177400	-0.0192134	DSC_A_001_3	1192240	-0.00685151	DSC_A_001_4	1120280	-0.066795	DSC_A_002_1	1126720	-0.0614304	DSC_A_002_2	1123640	-0.063996	DSC_A_002_3	1234800	0.0286014	DSC_A_002_4	1132320	-0.0567655	DSC_A_003_1	1149400	-0.0425377	DSC_A_003_2	1116360	-0.0700604	DSC_A_003_3	1068200	-0.110178	DSC_A_003_4	1168440	-0.0266772	DSC_A_004_1	1198120	-0.00195341	DSC_A_004_2	1151360
GPR52	Agonist	Rockefeller University	DMSO	81165	4197.17	93756.5	Agonist	50	DSC_A_001_1	83160	0.0245796	DSC_A_001_2	117040	0.442001	DSC_A_001_3	85960	0.0590772	DSC_A_001_4	89880	0.107374	DSC_A_002_1	82880	0.0211298	DSC_A_002_2	81480	0.00388098	DSC_A_002_3	94360	0.16257	DSC_A_002_4	84560	0.0418284	DSC_A_003_1	91840	0.131522	DSC_A_003_2	84280	0.0383786	DSC_A_003_3	101360	0.248814	DSC_A_003_4	83440	0.0280293	DSC_A_004_1	92120	0.134972	DSC_A_004_2	117880
GPR55	Agonist	Rockefeller University	DMSO	1361710	26140.6	1.44013e+06	Agonist	50	DSC_A_001_1	1418760	0.0418959	DSC_A_001_2	1359680	-0.00149077	DSC_A_001_3	1390760	0.0213335	DSC_A_001_4	1353520	-0.0060145	DSC_A_002_1	1503320	0.103994	DSC_A_002_2	1310400	-0.0376806	DSC_A_002_3	1302560	-0.043438	DSC_A_002_4	1316840	-0.0329512	DSC_A_003_1	1377320	0.0114635	DSC_A_003_2	1353800	-0.00580887	DSC_A_003_3	1310400	-0.0376806	DSC_A_003_4	1273160	-0.0650285	DSC_A_004_1	1319360	-0.0311006	DSC_A_004_2	1386840
GPR6	Agonist	Rockefeller University	DMSO	23940	1435.55	28246.6	Agonist	50	DSC_A_001_1	26320	0.0994152	DSC_A_001_2	26600	0.111111	DSC_A_001_3	21280	-0.111111	DSC_A_001_4	24360	0.0175439	DSC_A_002_1	23240	-0.0292398	DSC_A_002_2	25480	0.0643275	DSC_A_002_3	21280	-0.111111	DSC_A_002_4	23520	-0.0175439	DSC_A_003_1	25200	0.0526316	DSC_A_003_2	23520	-0.0175439	DSC_A_003_3	22120	-0.0760234	DSC_A_003_4	22120	-0.0760234	DSC_A_004_1	22960	-0.0409357	DSC_A_004_2	23240
GPR61	Agonist	Rockefeller University	DMSO	165620	3644.61	176554	Agonist	50	DSC_A_001_1	189560	0.144548	DSC_A_001_2	197680	0.193576	DSC_A_001_3	187320	0.131023	DSC_A_001_4	155960	-0.0583263	DSC_A_002_1	164920	-0.00422654	DSC_A_002_2	161000	-0.0278952	DSC_A_002_3	166600	0.00591716	DSC_A_002_4	181720	0.0972105	DSC_A_003_1	179760	0.0853762	DSC_A_003_2	163520	-0.0126796	DSC_A_003_3	166320	0.00422654	DSC_A_003_4	169960	0.0262046	DSC_A_004_1	176400	0.0650888	DSC_A_004_2	167720
GPR65	Agonist	Rockefeller University	DMSO	21980	946.573	24819.7	Agonist	50	DSC_A_001_1	26600	0.210191	DSC_A_001_2	26320	0.197452	DSC_A_001_3	16520	-0.248408	DSC_A_001_4	23240	0.0573248	DSC_A_002_1	26040	0.184713	DSC_A_002_2	22680	0.0318471	DSC_A_002_3	23240	0.0573248	DSC_A_002_4	20440	-0.0700637	DSC_A_003_1	22960	0.044586	DSC_A_003_2	19600	-0.10828	DSC_A_003_3	22400	0.0191083	DSC_A_003_4	21000	-0.044586	DSC_A_004_1	24640	0.121019	DSC_A_004_2	23800
GPR75	Agonist	Rockefeller University	DMSO	54985	2110.97	61317.9	Agonist	50	DSC_A_001_1	59920	0.0897518	DSC_A_001_2	60480	0.0999363	DSC_A_001_3	59080	0.0744749	DSC_A_001_4	54320	-0.0120942	DSC_A_002_1	58800	0.0693826	DSC_A_002_2	53480	-0.0273711	DSC_A_002_3	53760	-0.0222788	DSC_A_002_4	58520	0.0642903	DSC_A_003_1	57680	0.0490134	DSC_A_003_2	53760	-0.0222788	DSC_A_003_3	59360	0.0795672	DSC_A_003_4	59920	0.0897518	DSC_A_004_1	54600	-0.00700191	DSC_A_004_2	59360
GPR78	Agonist	Rockefeller University	DMSO	87080	5293.62	102961	Agonist	50	DSC_A_001_1	83720	-0.0385852	DSC_A_001_2	86520	-0.00643087	DSC_A_001_3	80360	-0.0771704	DSC_A_001_4	80080	-0.0803859	DSC_A_002_1	73640	-0.154341	DSC_A_002_2	95480	0.096463	DSC_A_002_3	94920	0.0900322	DSC_A_002_4	93520	0.073955	DSC_A_003_1	89880	0.0321543	DSC_A_003_2	76720	-0.118971	DSC_A_003_3	101640	0.167203	DSC_A_003_4	84280	-0.0321543	DSC_A_004_1	77280	-0.11254	DSC_A_004_2	81480
GPR79	Agonist	Rockefeller University	DMSO	100975	13629.4	141863	Agonist	50	DSC_A_001_1	89880	-0.109879	DSC_A_001_2	159600	0.580589	DSC_A_001_3	144200	0.428076	DSC_A_001_4	143640	0.42253	DSC_A_002_1	127680	0.264471	DSC_A_002_2	138040	0.367071	DSC_A_002_3	113120	0.120277	DSC_A_002_4	86240	-0.145927	DSC_A_003_1	92400	-0.084922	DSC_A_003_2	89600	-0.112652	DSC_A_003_3	103600	0.0259965	DSC_A_003_4	152600	0.511265	DSC_A_004_1	90160	-0.107106	DSC_A_004_2	118440
GPR83	Agonist	Rockefeller University	DMSO	589085	22562.1	656771	Agonist	50	DSC_A_001_1	630840	0.0708811	DSC_A_001_2	588000	-0.00184184	DSC_A_001_3	586880	-0.00374309	DSC_A_001_4	587440	-0.00279247	DSC_A_002_1	616560	0.0466401	DSC_A_002_2	601160	0.0204979	DSC_A_002_3	590240	0.00196067	DSC_A_002_4	587720	-0.00231715	DSC_A_003_1	609840	0.0352326	DSC_A_003_2	572600	-0.0279841	DSC_A_003_3	583800	-0.00897154	DSC_A_003_4	549080	-0.0679104	DSC_A_004_1	569800	-0.0327372	DSC_A_004_2	566160
GPR84	Agonist	Rockefeller University	DMSO	138775	5744.02	156007	Agonist	50	DSC_A_001_1	158200	0.139975	DSC_A_001_2	155960	0.123834	DSC_A_001_3	163520	0.17831	DSC_A_001_4	135520	-0.0234552	DSC_A_002_1	143360	0.0330391	DSC_A_002_2	143080	0.0310214	DSC_A_002_3	131880	-0.0496847	DSC_A_002_4	133560	-0.0375788	DSC_A_003_1	157640	0.135939	DSC_A_003_2	141680	0.0209332	DSC_A_003_3	153440	0.105675	DSC_A_003_4	160440	0.156116	DSC_A_004_1	143920	0.0370744	DSC_A_004_2	159880
GPR85	Agonist	Rockefeller University	DMSO	372960	24783.2	447310	Agonist	50	DSC_A_001_1	417480	0.119369	DSC_A_001_2	380800	0.021021	DSC_A_001_3	359520	-0.036036	DSC_A_001_4	330680	-0.113363	DSC_A_002_1	370440	-0.00675676	DSC_A_002_2	374080	0.003003	DSC_A_002_3	377720	0.0127628	DSC_A_002_4	579040	0.552553	DSC_A_003_1	405440	0.0870871	DSC_A_003_2	357280	-0.042042	DSC_A_003_3	355040	-0.048048	DSC_A_003_4	347480	-0.0683183	DSC_A_004_1	373800	0.00225225	DSC_A_004_2	398440
GPR88	Agonist	Rockefeller University	DMSO	61075	2749.29	69322.9	Agonist	50	DSC_A_001_1	65800	0.0773639	DSC_A_001_2	61040	-0.000573066	DSC_A_001_3	66360	0.086533	DSC_A_001_4	64120	0.0498567	DSC_A_002_1	68600	0.123209	DSC_A_002_2	65800	0.0773639	DSC_A_002_3	60760	-0.00515759	DSC_A_002_4	67480	0.104871	DSC_A_003_1	66080	0.0819484	DSC_A_003_2	68880	0.127794	DSC_A_003_3	68880	0.127794	DSC_A_003_4	70280	0.150716	DSC_A_004_1	65520	0.0727794	DSC_A_004_2	64680
GPR97	Agonist	Rockefeller University	DMSO	2670850	48964.2	2.81774e+06	Agonist	50	DSC_A_001_1	2612680	-0.0217796	DSC_A_001_2	2670360	-0.000183462	DSC_A_001_3	2602880	-0.0254488	DSC_A_001_4	2461760	-0.0782859	DSC_A_002_1	2486680	-0.0689556	DSC_A_002_2	2479120	-0.0717861	DSC_A_002_3	2462320	-0.0780763	DSC_A_002_4	2508800	-0.0606736	DSC_A_003_1	2474920	-0.0733587	DSC_A_003_2	2598960	-0.0269165	DSC_A_003_3	2491440	-0.0671734	DSC_A_003_4	2455320	-0.0806972	DSC_A_004_1	2686320	0.00579216	DSC_A_004_2	2520560
LGR4	Agonist	Rockefeller University	DMSO	32725	1282.58	36572.7	Agonist	50	DSC_A_001_1	34720	0.0609626	DSC_A_001_2	35840	0.0951872	DSC_A_001_3	32760	0.00106952	DSC_A_001_4	31080	-0.0502674	DSC_A_002_1	29400	-0.101604	DSC_A_002_2	33600	0.026738	DSC_A_002_3	26600	-0.187166	DSC_A_002_4	28560	-0.127273	DSC_A_003_1	32480	-0.00748663	DSC_A_003_2	34160	0.0438503	DSC_A_003_3	33040	0.00962567	DSC_A_003_4	33040	0.00962567	DSC_A_004_1	33040	0.00962567	DSC_A_004_2	32200
LGR5	Agonist	Rockefeller University	DMSO	58625	3135.63	68031.9	Agonist	50	DSC_A_001_1	69160	0.179701	DSC_A_001_2	56000	-0.0447761	DSC_A_001_3	58520	-0.00179104	DSC_A_001_4	81760	0.394627	DSC_A_002_1	79240	0.351642	DSC_A_002_2	76160	0.299104	DSC_A_002_3	65800	0.122388	DSC_A_002_4	60760	0.0364179	DSC_A_003_1	84280	0.437612	DSC_A_003_2	54880	-0.0638806	DSC_A_003_3	59640	0.0173134	DSC_A_003_4	55720	-0.0495522	DSC_A_004_1	90160	0.53791	DSC_A_004_2	53200
LGR6	Agonist	Rockefeller University	DMSO	8750	681.762	10795.3	Agonist	50	DSC_A_001_1	9800	0.12	DSC_A_001_2	9240	0.056	DSC_A_001_3	8680	-0.008	DSC_A_001_4	8400	-0.04	DSC_A_002_1	10080	0.152	DSC_A_002_2	8960	0.024	DSC_A_002_3	9240	0.056	DSC_A_002_4	10360	0.184	DSC_A_003_1	9240	0.056	DSC_A_003_2	8680	-0.008	DSC_A_003_3	7840	-0.104	DSC_A_003_4	9240	0.056	DSC_A_004_1	11200	0.28	DSC_A_004_2	8960
MRGPRD	Agonist	Rockefeller University	DMSO	53200	2259.91	59979.7	Agonist	50	DSC_A_001_1	60480	0.136842	DSC_A_001_2	58240	0.0947368	DSC_A_001_3	55440	0.0421053	DSC_A_001_4	48440	-0.0894737	DSC_A_002_1	49840	-0.0631579	DSC_A_002_2	50120	-0.0578947	DSC_A_002_3	49560	-0.0684211	DSC_A_002_4	55160	0.0368421	DSC_A_003_1	55720	0.0473684	DSC_A_003_2	46200	-0.131579	DSC_A_003_3	42280	-0.205263	DSC_A_003_4	52920	-0.00526316	DSC_A_004_1	53200	0	DSC_A_004_2	48720
MRGPRE	Agonist	Rockefeller University	DMSO	308945	7841.34	332469	Agonist	50	DSC_A_001_1	326760	0.057664	DSC_A_001_2	337120	0.0911975	DSC_A_001_3	303240	-0.0184661	DSC_A_001_4	305480	-0.0112156	DSC_A_002_1	330960	0.0712586	DSC_A_002_2	297080	-0.0384049	DSC_A_002_3	306880	-0.00668404	DSC_A_002_4	302120	-0.0220913	DSC_A_003_1	316120	0.0232242	DSC_A_003_2	311920	0.00962955	DSC_A_003_3	298200	-0.0347797	DSC_A_003_4	315280	0.0205053	DSC_A_004_1	335440	0.0857596	DSC_A_004_2	329840
MRGPRF	Agonist	Rockefeller University	DMSO	1418375	53467.3	1.57878e+06	Agonist	50	DSC_A_001_1	1517880	0.0701542	DSC_A_001_2	1430520	0.00856262	DSC_A_001_3	1475320	0.0401481	DSC_A_001_4	1541960	0.0871314	DSC_A_002_1	1360240	-0.040987	DSC_A_002_2	1469160	0.0358051	DSC_A_002_3	1425480	0.00500925	DSC_A_002_4	1388240	-0.0212461	DSC_A_003_1	1431640	0.00935225	DSC_A_003_2	1464400	0.0324491	DSC_A_003_3	1453200	0.0245527	DSC_A_003_4	1403080	-0.0107835	DSC_A_004_1	1498840	0.0567304	DSC_A_004_2	1445640
MRGPRX4	Agonist	Rockefeller University	DMSO	119105	4355.62	132172	Agonist	50	DSC_A_001_1	125720	0.0555392	DSC_A_001_2	116480	-0.0220394	DSC_A_001_3	131320	0.102557	DSC_A_001_4	116480	-0.0220394	DSC_A_002_1	115920	-0.0267411	DSC_A_002_2	107800	-0.0949163	DSC_A_002_3	108360	-0.0902145	DSC_A_002_4	124880	0.0484866	DSC_A_003_1	119000	-0.000881575	DSC_A_003_2	120960	0.0155745	DSC_A_003_3	115360	-0.0314428	DSC_A_003_4	110040	-0.0761093	DSC_A_004_1	120120	0.00852189	DSC_A_004_2	114800
OPN5	Agonist	Rockefeller University	DMSO	386610	26251.3	465364	Agonist	50	DSC_A_001_1	356160	-0.0787615	DSC_A_001_2	356160	-0.0787615	DSC_A_001_3	418600	0.0827449	DSC_A_001_4	353360	-0.086004	DSC_A_002_1	358960	-0.0715191	DSC_A_002_2	364000	-0.0584827	DSC_A_002_3	346640	-0.103386	DSC_A_002_4	331800	-0.141771	DSC_A_003_1	355600	-0.08021	DSC_A_003_2	370440	-0.0418251	DSC_A_003_3	349720	-0.0954192	DSC_A_003_4	344400	-0.10918	DSC_A_004_1	385280	-0.00344016	DSC_A_004_2	390880
OXGR1	Agonist	Rockefeller University	DMSO	160545	8083.28	184795	Agonist	50	DSC_A_001_1	160720	0.00109004	DSC_A_001_2	158480	-0.0128624	DSC_A_001_3	155960	-0.028559	DSC_A_001_4	151760	-0.0547199	DSC_A_002_1	152040	-0.0529758	DSC_A_002_2	142800	-0.11053	DSC_A_002_3	131600	-0.180292	DSC_A_002_4	139160	-0.133203	DSC_A_003_1	146160	-0.089601	DSC_A_003_2	139160	-0.133203	DSC_A_003_3	145600	-0.0930892	DSC_A_003_4	147280	-0.0826248	DSC_A_004_1	154840	-0.0355352	DSC_A_004_2	143920
P2RY8	Agonist	Rockefeller University	DMSO	1010870	18207.5	1.06549e+06	Agonist	50	DSC_A_001_1	959840	-0.0504813	DSC_A_001_2	1012200	0.0013157	DSC_A_001_3	953120	-0.057129	DSC_A_001_4	900480	-0.109203	DSC_A_002_1	935200	-0.0748563	DSC_A_002_2	888720	-0.120837	DSC_A_002_3	898240	-0.111419	DSC_A_002_4	952840	-0.057406	DSC_A_003_1	967960	-0.0424486	DSC_A_003_2	920640	-0.0892597	DSC_A_003_3	890680	-0.118898	DSC_A_003_4	940240	-0.0698705	DSC_A_004_1	961800	-0.0485423	DSC_A_004_2	967120
TAAR5	Agonist	Rockefeller University	DMSO	168805	9149.79	196254	Agonist	50	DSC_A_001_1	179480	0.0632386	DSC_A_001_2	161560	-0.0429193	DSC_A_001_3	181160	0.073191	DSC_A_001_4	191800	0.136222	DSC_A_002_1	168840	0.00020734	DSC_A_002_2	144200	-0.14576	DSC_A_002_3	165200	-0.021356	DSC_A_002_4	149800	-0.112586	DSC_A_003_1	182000	0.0781671	DSC_A_003_2	166320	-0.0147211	DSC_A_003_3	162960	-0.0346258	DSC_A_003_4	192360	0.13954	DSC_A_004_1	178920	0.0599212	DSC_A_004_2	184800
[truncated: 201 more columns]
