# Supplementary material for: Mapping Interactions of Microbial Metabolites with Human G-Protein-Coupled Receptors
Source: Cell Host Microbe. 2019 Aug 14;26(2):273–282.e7. doi: 10.1016/j.chom.2019.07.002 (PMC6706627; doi:10.1016/j.chom.2019.07.002)
Supplement: Table S3. List of Hit Filtering by Receptor Type, Related to Figure 2 [file mmc4.xlsx]

## Sheet: Table S3
ALL	>30% (50%ORPH), with values > (baseline +3SD)	No media background >30% (50% ORPH)	Validation Attempted	Activity retained
n=241, 100%	n=67, 27.8%	n=54 - 22.4%	n=39, 16.2%	n=22, 9.1%
ADCYAP1R1	ADCYAP1R1	ADCYAP1R1	ADCYAP1R1	ADCYAP1R1
ADORA3	ADORA3	ADRA1B	ADRA1B	CNR2
ADRA1B	ADRA1B	AGTR1	AGTR1	DRD2L
ADRA2A	AGTR1	CNR2	CNR2	DRD2S
ADRA2B	CNR2	CXCR2	DRD2L	DRD3
ADRA2C	CXCR2	DRD2L	DRD2S	FPR1
ADRB1	CXCR4	DRD2S	DRD3	GPR109A
ADRB2	CXCR7	DRD3	FPR1	HRH1
AGTR1	DRD2L	EDG4	GHSR	HRH4
AGTRL1	DRD2S	EDG6	GPR109A	HTR1A
AVPR1A	DRD3	FFAR1	HRH1	HTR1B
AVPR1B	EDG4	FPR1	HRH4	HTR1E
AVPR2	EDG6	GHSR	HTR1A	HTR1F
BDKRB1	FFAR1	GPR109A	HTR1B	HTR2A
BDKRB2	FPR1	GPR119	HTR1E	MRGPRX2
BRS3	GHSR	GPR35	HTR1F	NMU1R
C3AR1	GPR109A	HRH1	HTR2A	P2RY6
C5AR1	GPR119	HRH4	MRGPRX2	UTR2
C5L2	GPR120	HTR1A	NMU1R	BAI1
CALCR	GPR35	HTR1B	P2RY4	GPR146
CALCRL-RAMP1	GPR92	HTR1E	P2RY6	GPR151
CALCRL-RAMP2	HRH1	HTR1F	UTR2	OPN5
CALCRL-RAMP3	HRH4	HTR2A	BAI1
CALCR-RAMP2	HTR1A	MRGPRX2	GPR12
CALCR-RAMP3	HTR1B	NMU1R	GPR135
CCKAR	HTR1E	P2RY4	GPR137
CCKBR	HTR1F	P2RY6	GPR143
CCR10	HTR2A	UTR2	GPR146
CCR1	HTR2C	BAI1	GPR15
CCR2	HTR5A	GPR12	GPR150
CCR3	MRGPRX2	GPR135	GPR151
CCR4	NMU1R	GPR137	GPR31
CCR5	NTSR1	GPR139	GPR83
CCR6	P2RY4	GPR143	GPR85
CCR7	P2RY6	GPR146	OPN5
CCR8	UTR2	GPR15	CCRL2
CCR9	BAI1	GPR150	GPR141
CHRM1	BAI3	GPR151	GPR142
CHRM2	CCRL2	GPR162	LGR5
CHRM3	GPR101	GPR17
CHRM4	GPR12	GPR173
CHRM5	GPR132	GPR176
CMKLR1	GPR135	GPR22
CNR1	GPR137	GPR31
CNR2	GPR139	GPR83
CRHR1	GPR141	GPR85
CRHR2	GPR142	LGR6
CRTH2	GPR143	OPN5
CX3CR1	GPR146	CCRL2
CXCR1	GPR15	GPR141
CXCR2	GPR150	GPR142
CXCR3	GPR151	GPR171
CXCR4	GPR162	LGR5
CXCR5	GPR17	MRGPRX4
CXCR6	GPR171
CXCR7	GPR173
DRD1	GPR176
DRD2L	GPR18
DRD2S	GPR22
DRD3	GPR31
DRD4	GPR79
DRD5	GPR83
EBI2	LGR5
EDG1	LGR6
EDG3	MRGPRD
EDG4	MRGPRX4
EDG5	OPN5
EDG6
EDG7
EDNRA
EDNRB
F2R
F2RL1
F2RL3
FFAR1
FPR1
FPRL1
FSHR
GALR1
GALR2
GCGR
GHSR
GIPR
GLP1R
GLP2R
GPR1
GPR103
GPR109A
GPR109B
GPR119
GPR120
GPR35
GPR92
GRPR
HCRTR1
HCRTR2
HRH1
HRH2
HRH3
HRH4
HTR1A
HTR1B
HTR1E
HTR1F
HTR2A
HTR2C
HTR5A
KISS1R
LHCGR
LTB4R
MC1R
MC3R
MC4R
MC5R
MCHR1
MCHR2
MLNR
MRGPRX1
MRGPRX2
MTNR1A
NMBR
NMU1R
NPBWR1
NPBWR2
NPFFR1
NPSR1B
NPY1R
NPY2R
NTSR1
OPRD1
OPRK1
OPRL1
OPRM1
OXER1
OXTR
P2RY1
P2RY11
P2RY12
P2RY2
P2RY4
P2RY6
PPYR1
PRLHR
PROKR1
PROKR2
PTAFR
PTGER2
PTGER3
PTGER4
PTGFR
PTGIR
PTHR1
PTHR2
RXFP3
SCTR
SSTR1
SSTR2
SSTR3
SSTR5
TACR1
TACR2
TACR3
TBXA2R
TRHR
TSHR(L)
UTR2
VIPR1
VIPR2
BAI1
GHSR1B
GPR12
GPR135
GPR137
GPR139
GPR143
GPR146
GPR15
GPR150
GPR151
GPR152
GPR161
GPR162
GPR17
GPR173
GPR176
GPR20
GPR22
GPR31
GPR37L1
GPR39
GPR52
GPR65
GPR75
GPR78
GPR83
GPR84
GPR85
GPR88
LGR4
LGR6
OPN5
OXGR1
BAI2
DARC
GPR107
GPR123
GPR148
GPR149
GPR157
GPR182
GPR23
GPR25
GPR26
GPR27
GPR3
GPR30
GPR32
GPR37
GPR4
GPR45
GPR50
GPR55
GPR6
GPR61
GPR97
MRGPRE
MRGPRF
P2RY8
TAAR5
BAI3
CCRL2
GPR101
GPR132
GPR141
GPR142
GPR171
GPR18
GPR79
LGR5
MRGPRD
MRGPRX4
