# Supplementary material for: Mapping Interactions of Microbial Metabolites with Human G-Protein-Coupled Receptors
Source: Cell Host Microbe. 2019 Aug 14;26(2):273–282.e7. doi: 10.1016/j.chom.2019.07.002 (PMC6706627; doi:10.1016/j.chom.2019.07.002)
Supplement: Table S4. Raw cadA (E. coli LF82) BLAST Analysis of HMRGD and PFAM Analysis of HMRGD, Related to Figure 4 [file mmc5.xlsx]

## Sheet: Table S4
BLAST															PFAM analysis
Gene query	Body Site and protein annotation	Protein annotation (cont'd)	Species	% identity	alignment length	mismatches	gap opens	q. start	q. end	s. start	s. end	evalue	bit score		Achromobacter	piechaudii	ATCC	43553	contig00111						PF01276		Airways
cadA	Gastrointestinal_tract_ECSF_4020_lysine_decarboxylase_		Escherichia_coli_SE15]	100	715	0	0	1	715	1	715	0	1497		Achromobacter	piechaudii	ATCC	43553	contig00131					PF03709			Airways
cadA	Gastrointestinal_tract_HMPREF9532_01665_lysine_decarboxylase	_inducible_	Escherichia_coli_MS_57-2]	100	715	0	0	1	715	3	717	0	1496		Achromobacter	piechaudii	ATCC	43553	genomic	scaffold	SCAFFOLD1				PF01276	PF03711	Airways
cadA	Gastrointestinal_tract_HMPREF9532_01665_lysine_decarboxylase	_inducible_	Escherichia_coli_MS_57-2]	100	715	0	0	1	715	3	717	0	1496		Achromobacter	piechaudii	ATCC	43553	genomic	scaffold	SCAFFOLD1			PF03709	PF01276	PF03711	Airways
cadA	Gastrointestinal_tract_ESAG_03605_lysine_decarboxylase	_inducible_	Escherichia_sp._3_2_53FAA]	100	715	0	0	1	715	3	717	0	1496		Klebsiella	pneumoniae	subsp.	rhinoscleromatis	ATCC	13884	contig00082			PF03709	PF01276	PF03711	Airways
cadA	Gastrointestinal_tract_HMPREF9551_03853_lysine_decarboxylase	_inducible_	Escherichia_coli_MS_196-1]	99.86	715	1	0	1	715	1	715	0	1495		Klebsiella	pneumoniae	subsp.	rhinoscleromatis	ATCC	13884	contig00131			PF03709	PF01276	PF03711	Airways
cadA	Gastrointestinal_tract_HMPREF9551_03853_lysine_decarboxylase	_inducible_	Escherichia_coli_MS_196-1]	99.86	715	1	0	1	715	1	715	0	1495		Klebsiella	pneumoniae	subsp.	rhinoscleromatis	ATCC	13884	contig00279			PF03709	PF01276	PF03711	Airways
cadA	Gastrointestinal_tract_ECSE_4431_lysine_decarboxylase_		Escherichia_coli_SE11]	99.86	715	1	0	1	715	1	715	0	1495		Klebsiella	pneumoniae	subsp.	rhinoscleromatis	ATCC	13884	genomic	scaffold	SCAFFOLD10	PF03709	PF01276	PF03711	Airways
cadA	Gastrointestinal_tract_ESCG_00909_lysine_decarboxylase	_inducible_	Escherichia_sp._1_1_43]	99.86	715	1	0	1	715	1	715	0	1495		Klebsiella	pneumoniae	subsp.	rhinoscleromatis	ATCC	13884	genomic	scaffold	SCAFFOLD2	PF03709	PF01276	PF03711	Airways
cadA	Gastrointestinal_tract_ESCG_00909_lysine_decarboxylase	_inducible_	Escherichia_sp._1_1_43]	99.86	715	1	0	1	715	1	715	0	1495		Klebsiella	pneumoniae	subsp.	rhinoscleromatis	ATCC	13884	genomic	scaffold	SCAFFOLD5	PF03709	PF01276	PF03711	Airways
cadA	Gastrointestinal_tract_ESBG_03507_lysine_decarboxylase	_inducible_	Escherichia_sp._4_1_40B]	99.86	715	1	0	1	715	1	715	0	1495		Serratia	odorifera	DSM	4582	contig00020					PF03709	PF01276	PF03711	Airways
cadA	Gastrointestinal_tract_ESBG_03507_lysine_decarboxylase	_inducible_	Escherichia_sp._4_1_40B]	99.86	715	1	0	1	715	1	715	0	1495		Serratia	odorifera	DSM	4582	contig00039					PF03709	PF01276	PF03711	Airways
cadA	Gastrointestinal_tract_HMPREF0986_00938_lysine_decarboxylase	_inducible_	Escherichia_coli_4_1_47FAA]	99.86	715	1	0	1	715	1	715	0	1495		Serratia	odorifera	DSM	4582	contig00043					PF03709	PF01276	PF03711	Airways
cadA	Gastrointestinal_tract_HMPREF0986_00938_lysine_decarboxylase	_inducible_	Escherichia_coli_4_1_47FAA]	99.86	715	1	0	1	715	1	715	0	1495		Serratia	odorifera	DSM	4582	genomic	scaffold	SCAFFOLD1			PF03709	PF01276	PF03711	Airways
cadA	Gastrointestinal_tract_HMPREF9349_04536_lysine_decarboxylase	_inducible_	Escherichia_coli_MS_79-10]	99.86	715	1	0	1	715	3	717	0	1494		Staphylococcus	aureus	subsp.	aureus	ATCC	51811	contig00004				PF01276	PF03711	Airways
cadA	Gastrointestinal_tract_HMPREF9347_04676_lysine_decarboxylase	_inducible_	Escherichia_coli_MS_124-1]	99.86	715	1	0	1	715	3	717	0	1494		Staphylococcus	aureus	subsp.	aureus	ATCC	51811	genomic	scaffold	SCAFFOLD11		PF01276	PF03711	Airways
cadA	Gastrointestinal_tract_HMPREF9552_01769_lysine_decarboxylase	_inducible_	Escherichia_coli_MS_198-1]	99.86	715	1	0	1	715	3	717	0	1494		Staphylococcus	aureus	subsp.	aureus	ATCC	BAA-39	contig00080				PF01276	PF03711	Airways
cadA	Gastrointestinal_tract_HMPREF9552_01769_lysine_decarboxylase	_inducible_	Escherichia_coli_MS_198-1]	99.86	715	1	0	1	715	3	717	0	1494		Staphylococcus	aureus	subsp.	aureus	ATCC	BAA-39	genomic	scaffold	SCAFFOLD1		PF01276	PF03711	Airways
cadA	Gastrointestinal_tract_HMPREF9350_04413_lysine_decarboxylase	_inducible_	Escherichia_coli_MS_85-1]	99.86	715	1	0	1	715	3	717	0	1494		Streptococcus	pneumoniae	TCH8431/19A								PF01276	PF03711	Airways
cadA	Gastrointestinal_tract_HMPREF9345_03134_lysine_decarboxylase	_inducible_	Escherichia_coli_MS_107-1]	99.86	715	1	0	1	715	3	717	0	1494		Clostridium	difficile	NAP07	genomic	scaffold	SCAFFOLD2					PF01276	PF03711	Gastrointestinal_tract
cadA	Gastrointestinal_tract_HMPREF9541_01283_lysine_decarboxylase	_inducible_	Escherichia_coli_MS_116-1]	99.86	715	1	0	1	715	3	717	0	1494		Clostridium	difficile	NAP07	genomic	scaffold	SCAFFOLD5					PF01276	PF03711	Gastrointestinal_tract
cadA	Gastrointestinal_tract_HMPREF9541_01283_lysine_decarboxylase	_inducible_	Escherichia_coli_MS_116-1]	99.86	715	1	0	1	715	3	717	0	1494		Clostridium	difficile	NAP08	genomic	scaffold	SCAFFOLD3					PF01276	PF03711	Gastrointestinal_tract
cadA	Gastrointestinal_tract_HMPREF9346_01044_lysine_decarboxylase	_inducible_	Escherichia_coli_MS_119-7]	99.86	715	1	0	1	715	3	717	0	1494		Clostridium	difficile	NAP08	genomic	scaffold	SCAFFOLD8					PF01276	PF03711	Gastrointestinal_tract
cadA	Gastrointestinal_tract_HMPREF9547_00126_lysine_decarboxylase	_inducible_	Escherichia_coli_MS_175-1]	99.86	715	1	0	1	715	3	717	0	1494		Enterococcus	faecium	PC4.1	contig00039	identified	by	match	to	protein	family	HMM	PF00464	Gastrointestinal_tract
cadA	Gastrointestinal_tract_HMPREF9547_00126_lysine_decarboxylase	_inducible_	Escherichia_coli_MS_175-1]	99.86	715	1	0	1	715	3	717	0	1494		Lactobacillus	acidophilus	ATCC	4796	contig00066						PF01276	PF03711	Gastrointestinal_tract
cadA	Gastrointestinal_tract_HMPREF9543_01372_lysine_decarboxylase	_inducible_	Escherichia_coli_MS_146-1]	99.86	715	1	0	1	715	3	717	0	1494		Lactobacillus	acidophilus	ATCC	4796	genomic	scaffold	SCAFFOLD1				PF01276	PF03711	Gastrointestinal_tract
cadA	Gastrointestinal_tract_HMPREF9543_01372_lysine_decarboxylase	_inducible_	Escherichia_coli_MS_146-1]	99.86	715	1	0	1	715	3	717	0	1494		Lactobacillus	amylolyticus	DSM	11664	contig00050						PF01276	PF03711	Gastrointestinal_tract
cadA	Gastrointestinal_tract_HMPREF9536_04424_lysine_decarboxylase	_inducible_	Escherichia_coli_MS_84-1]	99.86	715	1	0	1	715	3	717	0	1494		Lactobacillus	paracasei	subsp.	paracasei	ATCC	25302	contig00170				PF01276	PF03711	Gastrointestinal_tract
cadA	Gastrointestinal_tract_HMPREF9536_04424_lysine_decarboxylase	_inducible_	Escherichia_coli_MS_84-1]	99.86	715	1	0	1	715	3	717	0	1494		Lactobacillus	paracasei	subsp.	paracasei	ATCC	25302	genomic	scaffold	SCAFFOLD1		PF01276	PF03711	Gastrointestinal_tract
cadA	Urogenital_tract_HMPREF0358_3420_lysine_decarboxylase	_inducible_	Escherichia_coli_83972]	100	715	0	0	1	715	14	728	0	1494		Listeria	grayi	DSM	20601	Contig173						PF01276	PF03711	Gastrointestinal_tract
cadA	Urogenital_tract_HMPREF0358_3420_lysine_decarboxylase	_inducible_	Escherichia_coli_83972]	100	715	0	0	1	715	14	728	0	1494		Listeria	grayi	DSM	20601	genomic	scaffold	SCAFFOLD1				PF01276	PF03711	Gastrointestinal_tract
cadA	Gastrointestinal_tract_HMPREF9553_04583_lysine_decarboxylase	_inducible_	Escherichia_coli_MS_200-1]	100	715	0	0	1	715	14	728	0	1494		Paenibacillus	sp.	HGF5	contig00023							PF01276	PF03711	Gastrointestinal_tract
cadA	Gastrointestinal_tract_HMPREF9553_04583_lysine_decarboxylase	_inducible_	Escherichia_coli_MS_200-1]	100	715	0	0	1	715	14	728	0	1494		Paenibacillus	sp.	HGF5	contig00186							PF01276	PF03711	Gastrointestinal_tract
cadA	Gastrointestinal_tract_HMPREF9539_02078_lysine_decarboxylase	_inducible_	Escherichia_coli_MS_110-3]	100	715	0	0	1	715	14	728	0	1494		Paenibacillus	sp.	HGF7	contig00115							PF01276	PF03711	Gastrointestinal_tract
cadA	Gastrointestinal_tract_HMPREF9539_02078_lysine_decarboxylase	_inducible_	Escherichia_coli_MS_110-3]	100	715	0	0	1	715	14	728	0	1494		Paenibacillus	sp.	HGF7	contig00137							PF01276	PF03711	Gastrointestinal_tract
cadA	Gastrointestinal_tract_HMPREF9545_04875_lysine_decarboxylase	_inducible_	Escherichia_coli_MS_16-3]	100	715	0	0	1	715	14	728	0	1494		Paenibacillus	sp.	HGF7	contig00269							PF01276	PF03711	Gastrointestinal_tract
cadA	Gastrointestinal_tract_HMPREF9545_04875_lysine_decarboxylase	_inducible_	Escherichia_coli_MS_16-3]	100	715	0	0	1	715	14	728	0	1494		Peptoclostridium	difficile	NAP07	contig00019							PF01276	PF03711	Gastrointestinal_tract
cadA	Gastrointestinal_tract_HMPREF9544_01508_lysine_decarboxylase	_inducible_	Escherichia_coli_MS_153-1]	100	715	0	0	1	715	14	728	0	1494		Peptoclostridium	difficile	NAP07	contig00217							PF01276	PF03711	Gastrointestinal_tract
cadA	Gastrointestinal_tract_HMPREF9544_01508_lysine_decarboxylase	_inducible_	Escherichia_coli_MS_153-1]	100	715	0	0	1	715	14	728	0	1494		Peptoclostridium	difficile	NAP08	contig00002							PF01276	PF03711	Gastrointestinal_tract
cadA	Gastrointestinal_tract_HMPREF9531_03912_lysine_decarboxylase	_inducible_	Escherichia_coli_MS_45-1]	100	715	0	0	1	715	14	728	0	1494		Peptoclostridium	difficile	NAP08	contig00024							PF01276	PF03711	Gastrointestinal_tract
cadA	Gastrointestinal_tract_HMPREF9531_03912_lysine_decarboxylase	_inducible_	Escherichia_coli_MS_45-1]	100	715	0	0	1	715	14	728	0	1494		Turicibacter	sanguinis	PC909	contig00048							PF01276	PF03711	Gastrointestinal_tract
cadA	Gastrointestinal_tract_HMPREF9533_00142_lysine_decarboxylase	_inducible_	Escherichia_coli_MS_60-1]	100	715	0	0	1	715	14	728	0	1494		Turicibacter	sp.	HGF1	contig00097							PF01276	PF03711	Gastrointestinal_tract
cadA	Gastrointestinal_tract_HMPREF9533_00142_lysine_decarboxylase	_inducible_	Escherichia_coli_MS_60-1]	100	715	0	0	1	715	14	728	0	1494		Eubacterium	yurii	subsp.	margaretiae	ATCC	43715	genomic	scaffold	SCAFFOLD1		PF01276		Oral
cadA	Gastrointestinal_tract_HMPREF9348_04085_lysine_decarboxylase	_inducible_	Escherichia_coli_MS_145-7]	99.86	715	1	0	1	715	14	728	0	1493		Lactobacillus	oris	F0423	ctg1127947904565						PF03709		PF03711	Oral
cadA	Gastrointestinal_tract_SSJG_02661_lysine_decarboxylase	_inducible_	Escherichia_coli_D9]	99.86	715	1	0	1	715	14	728	0	1493		Parvimonas	sp.	oral	taxon	110	str.	F0139	Contig496			PF01276		Oral
cadA	Gastrointestinal_tract_HMPREF9542_04156_lysine_decarboxylase	_inducible_	Escherichia_coli_MS_117-3]	99.86	715	1	0	1	715	14	728	0	1493		Peptoniphilus	sp.	oral	taxon	836	str.	F0141	contig00066			PF01276		Oral
cadA	Gastrointestinal_tract_HMPREF9542_04156_lysine_decarboxylase	_inducible_	Escherichia_coli_MS_117-3]	99.86	715	1	0	1	715	14	728	0	1493		Peptostreptococcus	stomatis	DSM	17678	contig00002						PF01276	PF03711	Oral
cadA	Gastrointestinal_tract_HMPREF9540_04516_lysine_decarboxylase	_inducible_	Escherichia_coli_MS_115-1]	99.86	715	1	0	1	715	14	728	0	1493		Pyramidobacter	piscolens	W5455	contig00029							PF01276	PF03711	Oral
cadA	Gastrointestinal_tract_HMPREF9540_04516_lysine_decarboxylase	_inducible_	Escherichia_coli_MS_115-1]	99.86	715	1	0	1	715	14	728	0	1493		Selenomonas	flueggei	ATCC	43531	contig00014						PF01276	PF03711	Oral
cadA	Gastrointestinal_tract_HMPREF9548_02556_lysine_decarboxylase	_inducible_	Escherichia_coli_MS_182-1]	99.72	715	2	0	1	715	3	717	0	1493		Selenomonas	flueggei	ATCC	43531	contig00069						PF01276	PF03711	Oral
cadA	Gastrointestinal_tract_HMPREF9548_02556_lysine_decarboxylase	_inducible_	Escherichia_coli_MS_182-1]	99.72	715	2	0	1	715	3	717	0	1493		Selenomonas	flueggei	ATCC	43531	genomic	scaffold	SCAFFOLD1				PF01276	PF03711	Oral
cadA	Gastrointestinal_tract_HMPREF9535_04787_lysine_decarboxylase	_inducible_	Escherichia_coli_MS_78-1]	99.86	715	1	0	1	715	14	728	0	1493		Selenomonas	flueggei	ATCC	43531	genomic	scaffold	SCAFFOLD3				PF01276	PF03711	Oral
cadA	Gastrointestinal_tract_HMPREF9535_04787_lysine_decarboxylase	_inducible_	Escherichia_coli_MS_78-1]	99.86	715	1	0	1	715	14	728	0	1493		Selenomonas	noxia	ATCC	43541	contig00031						PF01276	PF03711	Oral
cadA	Gastrointestinal_tract_HMPREF9534_02530_lysine_decarboxylase	_inducible_	Escherichia_coli_MS_69-1]	99.86	715	1	0	1	715	14	728	0	1493		Selenomonas	noxia	ATCC	43541	contig00050						PF01276	PF03711	Oral
cadA	Gastrointestinal_tract_HMPREF9534_02530_lysine_decarboxylase	_inducible_	Escherichia_coli_MS_69-1]	99.86	715	1	0	1	715	14	728	0	1493		Selenomonas	noxia	ATCC	43541	genomic	scaffold	SCAFFOLD1				PF01276	PF03711	Oral
cadA	Gastrointestinal_tract_HMPREF9530_05343_lysine_decarboxylase	_inducible_	Escherichia_coli_MS_21-1]	99.72	715	2	0	1	715	14	728	0	1492		Selenomonas	noxia	ATCC	43541	genomic	scaffold	SCAFFOLD2				PF01276	PF03711	Oral
cadA	Gastrointestinal_tract_HMPREF9530_05343_lysine_decarboxylase	_inducible_	Escherichia_coli_MS_21-1]	99.72	715	2	0	1	715	14	728	0	1492		Selenomonas	sp.	oral	taxon	137	str.	F0430	ctg1126950130252			PF01276	PF03711	Oral
cadA	Gastrointestinal_tract_HMPREF9549_01702_lysine_decarboxylase	_inducible_	Escherichia_coli_MS_185-1]	99.86	715	1	0	1	715	14	728	0	1492		Selenomonas	sp.	oral	taxon	137	str.	F0430	ctg1126950130255			PF01276	PF03711	Oral
cadA	Gastrointestinal_tract_HMPREF9549_01702_lysine_decarboxylase	_inducible_	Escherichia_coli_MS_185-1]	99.86	715	1	0	1	715	14	728	0	1492		Selenomonas	sp.	oral	taxon	149	str.	67H29BP	contig00050			PF01276	PF03711	Oral
cadA	Urogenital_tract_HMPREF1305_03785_lysine_decarboxylase	_inducible_	Klebsiella_pneumoniae_subsp._pneumoniae_WGLW1]	94.825	715	37	0	1	715	1	715	0	1437		Selenomonas	sp.	oral	taxon	149	str.	67H29BP	contig00089			PF01276	PF03711	Oral
cadA	Urogenital_tract_HMPREF1305_03785_lysine_decarboxylase	_inducible_	Klebsiella_pneumoniae_subsp._pneumoniae_WGLW1]	94.825	715	37	0	1	715	1	715	0	1437		Selenomonas	sp.	oral	taxon	149	str.	67H29BP	genomic	scaffold	SCAFFOLD1	PF01276	PF03711	Oral
cadA	Gastrointestinal_tract_HMPREF1308_00620_lysine_decarboxylase	_inducible_	Klebsiella_pneumoniae_subsp._pneumoniae_WGLW5]	94.825	715	37	0	1	715	1	715	0	1437		Streptococcus	downei	F0415	ctg1126915017563							PF01276		Oral
cadA	Gastrointestinal_tract_HMPREF1308_00620_lysine_decarboxylase	_inducible_	Klebsiella_pneumoniae_subsp._pneumoniae_WGLW5]	94.825	715	37	0	1	715	1	715	0	1437		Streptococcus	mitis	ATCC	6249	contig00038						PF01276	PF03711	Oral
cadA	Gastrointestinal_tract_HMPREF9538_03982_lysine_decarboxylase	_inducible_	Klebsiella_sp._MS_92-3]	94.825	715	37	0	1	715	1	715	0	1437		Streptococcus	mitis	ATCC	6249	genomic	scaffold	SCAFFOLD1				PF01276	PF03711	Oral
cadA	Gastrointestinal_tract_HMPREF9538_03982_lysine_decarboxylase	_inducible_	Klebsiella_sp._MS_92-3]	94.825	715	37	0	1	715	1	715	0	1437		Streptococcus	oralis	ATCC	35037	contig00048						PF01276	PF03711	Oral
cadA	Gastrointestinal_tract_HMPREF1024_01368_lysine_decarboxylase	_inducible_	Klebsiella_sp._4_1_44FAA]	94.825	715	37	0	1	715	1	715	0	1437		Streptococcus	oralis	ATCC	35037	genomic	scaffold	SCAFFOLD1				PF01276	PF03711	Oral
cadA	Gastrointestinal_tract_HMPREF1024_01368_lysine_decarboxylase	_inducible_	Klebsiella_sp._4_1_44FAA]	94.825	715	37	0	1	715	1	715	0	1437		Streptococcus	sp.	oral	taxon	71	str.	73H25AP	contig00011			PF01276	PF03711	Oral
cadA	Gastrointestinal_tract_HMPREF0485_01982_lysine_decarboxylase	_inducible_	Klebsiella_sp._1_1_55]	94.825	715	37	0	1	715	1	715	0	1437		Streptococcus	sp.	oral	taxon	71	str.	73H25AP	genomic	scaffold	SCAFFOLD1	PF01276	PF03711	Oral
cadA	Gastrointestinal_tract_HMPREF1307_03953_lysine_decarboxylase	_inducible_	Klebsiella_pneumoniae_subsp._pneumoniae_WGLW3]	94.825	715	37	0	1	715	1	715	0	1437		Veillonella	parvula	ATCC	17745	contig00020						PF01276	PF03711	Oral
cadA	Gastrointestinal_tract_HMPREF1307_03953_lysine_decarboxylase	_inducible_	Klebsiella_pneumoniae_subsp._pneumoniae_WGLW3]	94.825	715	37	0	1	715	1	715	0	1437		Veillonella	sp.	oral	taxon	158	str.	F0412	ctg1126953305805			PF01276	PF03711	Oral
cadA	Airways_HMPREF1306_01043_lysine_decarboxylase	_inducible_	Klebsiella_pneumoniae_subsp._pneumoniae_WGLW2]	94.825	715	37	0	1	715	1	715	0	1437		Veillonella	sp.	oral	taxon	158	str.	F0412	ctg1126953305806			PF01276	PF03711	Oral
cadA	Airways_HMPREF1306_01043_lysine_decarboxylase	_inducible_	Klebsiella_pneumoniae_subsp._pneumoniae_WGLW2]	94.825	715	37	0	1	715	1	715	0	1437		Eubacterium	yurii	subsp.	margaretiae	ATCC	43715	contig00039				PF01276		Oral
cadA	Airways_HMPREF0484_1666_lysine_decarboxylase	_inducible_	Klebsiella_pneumoniae_subsp._rhinoscleromatis_ATCC_13884]	94.685	715	38	0	1	715	1	715	0	1435		Acinetobacter	radioresistens	SK82	contig00054							PF01276		Skin
cadA	Airways_HMPREF0484_1666_lysine_decarboxylase	_inducible_	Klebsiella_pneumoniae_subsp._rhinoscleromatis_ATCC_13884]	94.685	715	38	0	1	715	1	715	0	1435		Anaerococcus	vaginalis	ATCC	51170	contig00018						PF01276	PF03711	Skin
cadA	Unknown_HMPREF9694_04583_lysine_decarboxylase	_inducible_	Klebsiella_oxytoca_10-5250]	94.266	715	41	0	1	715	1	715	0	1433		Anaerococcus	vaginalis	ATCC	51170	genomic	scaffold	SCAFFOLD1				PF01276	PF03711	Skin
cadA	Unknown_HMPREF9694_04583_lysine_decarboxylase	_inducible_	Klebsiella_oxytoca_10-5250]	94.266	715	41	0	1	715	1	715	0	1433		Enhydrobacter	aerosaccus	SK60	contig00029						PF03709		PF03711	Skin
cadA	Unknown_HMPREF9686_00343_lysine_decarboxylase	_inducible_	Klebsiella_oxytoca_10-5242]	94.126	715	42	0	1	715	1	715	0	1432		Neisseria	flavescens	SK114	ctg1118407793871							PF01276		Skin
cadA	Unknown_HMPREF9686_00343_lysine_decarboxylase	_inducible_	Klebsiella_oxytoca_10-5242]	94.126	715	42	0	1	715	1	715	0	1432		Peptostreptococcus	anaerobius	653-L	contig00056								PF03711	Skin
cadA	Unknown_HMPREF9687_00377_lysine_decarboxylase	_inducible_	Klebsiella_oxytoca_10-5243]	94.266	715	41	0	1	715	1	715	0	1432		Staphylococcus	aureus	subsp.	aureus	TCH130	contig00418					PF01276	PF03711	Skin
cadA	Unknown_HMPREF9687_00377_lysine_decarboxylase	_inducible_	Klebsiella_oxytoca_10-5243]	94.266	715	41	0	1	715	1	715	0	1432		Staphylococcus	aureus	subsp.	aureus	TCH130	genomic	scaffold	SCAFFOLD12			PF01276	PF03711	Skin
cadA	Unknown_HMPREF9689_00756_lysine_decarboxylase	_inducible_	Klebsiella_oxytoca_10-5245]	94.266	715	41	0	1	715	1	715	0	1432		Staphylococcus	aureus	subsp.	aureus	TCH70	Sca01-Contig005					PF01276	PF03711	Skin
cadA	Unknown_HMPREF9689_00756_lysine_decarboxylase	_inducible_	Klebsiella_oxytoca_10-5245]	94.266	715	41	0	1	715	1	715	0	1432		Staphylococcus	aureus	subsp.	aureus	TCH70	genomic	scaffold	SCAFFOLD1			PF01276	PF03711	Skin
cadA	Oral_HMPREF1144_1145_lysine_decarboxylase_CadA_		Klebsiella_sp._OBRC7]	94.126	715	42	0	1	715	1	715	0	1430		Staphylococcus	capitis	SK14	contig00033							PF01276	PF03711	Skin
cadA	Unknown_HMPREF9690_01075_lysine_decarboxylase	_inducible_	Klebsiella_oxytoca_10-5246]	93.986	715	43	0	1	715	1	715	0	1428		Staphylococcus	caprae	M23864:W1	contig00005							PF01276	PF03711	Skin
cadA	Unknown_HMPREF9690_01075_lysine_decarboxylase	_inducible_	Klebsiella_oxytoca_10-5246]	93.986	715	43	0	1	715	1	715	0	1428		Staphylococcus	caprae	M23864:W1	genomic	scaffold	SCAFFOLD13					PF01276	PF03711	Skin
cadA	Gastrointestinal_tract_HMPREF0880_01950_lysine_decarboxylase	_inducible_	Yokenella_regensburgei_ATCC_43003]	92.997	714	50	0	1	714	1	714	0	1413		Staphylococcus	epidermidis	BCM-HMP0060	contig00033							PF01276	PF03711	Skin
cadA	Gastrointestinal_tract_HMPREF0880_01950_lysine_decarboxylase	_inducible_	Yokenella_regensburgei_ATCC_43003]	92.997	714	50	0	1	714	1	714	0	1413		Staphylococcus	epidermidis	BCM-HMP0060	genomic	scaffold	SCAFFOLD12					PF01276	PF03711	Skin
cadA	Airways_HMPREF0758_2354_Orn/Lys/Arg_decarboxylase	_major_domain_protein_	Serratia_odorifera_DSM_4582]	91.011	712	64	0	1	712	3	714	0	1382		Staphylococcus	epidermidis	M23864:W2	grey)	contig00003						PF01276	PF03711	Skin
cadA	Airways_HMPREF0758_2354_Orn/Lys/Arg_decarboxylase	_major_domain_protein_	Serratia_odorifera_DSM_4582]	91.011	712	64	0	1	712	3	714	0	1382		Staphylococcus	epidermidis	M23864:W2	grey)	genomic	scaffold	SCAFFOLD8				PF01276	PF03711	Skin
cadA	Gastrointestinal_tract_HMPREF0864_02355_lysine_decarboxylase	_inducible_	Enterobacteriaceae_bacterium_9_2_54FAA]	88.062	712	85	0	1	712	1	712	0	1350		Staphylococcus	epidermidis	SK135	ctg1119966626620							PF01276		Skin
cadA	Gastrointestinal_tract_HMPREF0454_03276_lysine_decarboxylase	_inducible_	Hafnia_alvei_ATCC_51873]	88.062	712	85	0	1	712	1	712	0	1350		Staphylococcus	epidermidis	SK135	deg1119966626543							PF01276	PF03711	Skin
cadA	Gastrointestinal_tract_HMPREF0454_03276_lysine_decarboxylase	_inducible_	Hafnia_alvei_ATCC_51873]	88.062	712	85	0	1	712	1	712	0	1350		Staphylococcus	epidermidis	SK135	deg1119966626543							PF01276	PF03711	Skin
cadA	Gastrointestinal_tract_EDWATA_00934_lysine_decarboxylase	_inducible_	Edwardsiella_tarda_ATCC_23685]	86.695	714	95	0	1	714	1	714	0	1327		Staphylococcus	epidermidis	SK135	deg1119966626544							PF01276	PF03711	Skin
cadA	Gastrointestinal_tract_EDWATA_00934_lysine_decarboxylase	_inducible_	Edwardsiella_tarda_ATCC_23685]	86.695	714	95	0	1	714	1	714	0	1327		Staphylococcus	epidermidis	W23144	contig00005							PF01276	PF03711	Skin
cadA	Gastrointestinal_tract_HMPREF0864_02718_lysine_decarboxylase_		Enterobacteriaceae_bacterium_9_2_54FAA]	80.478	712	138	1	1	711	1	0	1234			Staphylococcus	epidermidis	W23144	genomic	scaffold	SCAFFOLD34					PF01276	PF03711	Skin
cadA	Gastrointestinal_tract_HMPREF0454_02918_lysine_decarboxylase	_inducible_	Hafnia_alvei_ATCC_51873]	80.337	712	139	1	1	711	1	712	0	1234		Staphylococcus	hominis	SK119	contig00064							PF01276	PF03711	Skin
cadA	Gastrointestinal_tract_HMPREF0454_02918_lysine_decarboxylase	_inducible_	Hafnia_alvei_ATCC_51873]	80.337	712	139	1	1	711	1	712	0	1234		Staphylococcus	warneri	L37603	contig00202							PF01276	PF03711	Skin
cadA	Gastrointestinal_tract_EDWATA_03492_lysine_decarboxylase	_inducible_	Edwardsiella_tarda_ATCC_23685]	81.767	713	130	0	1	713	1	713	0	1212		Anaerococcus	lactolyticus	ATCC	51172	contig00284						PF01276	PF03711	Urogenital_tract
cadA	Gastrointestinal_tract_EDWATA_03492_lysine_decarboxylase	_inducible_	Edwardsiella_tarda_ATCC_23685]	81.767	713	130	0	1	713	1	713	0	1212		Anaerococcus	lactolyticus	ATCC	51172	genomic	scaffold	SCAFFOLD4				PF01276	PF03711	Urogenital_tract
cadA	Gastrointestinal_tract_EDWATA_00181_Orn/Lys/Arg_decarboxylase	_major_domain_protein_	Edwardsiella_tarda_ATCC_23685]	77.762	715	159	0	1	715	1	715	0	1202		Anaerococcus	tetradius	ATCC	35098	contig00009						PF01276	PF03711	Urogenital_tract
cadA	Gastrointestinal_tract_EDWATA_00181_Orn/Lys/Arg_decarboxylase	_major_domain_protein_	Edwardsiella_tarda_ATCC_23685]	77.762	715	159	0	1	715	1	715	0	1202		Anaerococcus	tetradius	ATCC	35098	genomic	scaffold	SCAFFOLD1				PF01276	PF03711	Urogenital_tract
cadA	Unknown_HMPREF1167_02722_lysine_decarboxylase	_inducible_	Aeromonas_veronii_AER39]	75.775	710	172	0	1	710	1	710	0	1156		Clostridiales	genomosp.	BVAB3	str.	UPII9-5						PF01276		Urogenital_tract
cadA	Unknown_HMPREF1167_02722_lysine_decarboxylase	_inducible_	Aeromonas_veronii_AER39]	75.775	710	172	0	1	710	1	710	0	1156		Clostridiales	genomosp.	BVAB3	str.	UPII9-5						PF01276		Urogenital_tract
cadA	Unknown_HMPREF1170_01448_lysine_decarboxylase	_inducible_	Aeromonas_veronii_AMC35]	75.634	710	173	0	1	710	1	710	0	1152		Dialister	microaerophilus	UPII	345-E	contig00009						PF01276	PF03711	Urogenital_tract
cadA	Unknown_HMPREF1170_01448_lysine_decarboxylase	_inducible_	Aeromonas_veronii_AMC35]	75.634	710	173	0	1	710	1	710	0	1152		Dialister	microaerophilus	UPII	345-E	contig00010						PF01276	PF03711	Urogenital_tract
cadA	Unknown_HMPREF1169_00695_lysine_decarboxylase	_inducible_	Aeromonas_veronii_AER397]	75.634	710	173	0	1	710	1	710	0	1152		Dialister	microaerophilus	UPII	345-E	contig00031						PF01276	PF03711	Urogenital_tract
cadA	Unknown_HMPREF1169_00695_lysine_decarboxylase	_inducible_	Aeromonas_veronii_AER397]	75.634	710	173	0	1	710	1	710	0	1152		Dialister	microaerophilus	UPII	345-E	contig00070						PF01276	PF03711	Urogenital_tract
cadA	Unknown_HMPREF1171_02326_lysine_decarboxylase	_inducible_	Aeromonas_hydrophila_SSU]	75.775	710	172	0	1	710	1	710	0	1151		Escherichia	coli	83972	contig00010						PF03709	PF01276	PF03711	Urogenital_tract
cadA	Unknown_HMPREF1171_02326_lysine_decarboxylase	_inducible_	Aeromonas_hydrophila_SSU]	75.775	710	172	0	1	710	1	710	0	1151		Escherichia	coli	83972	contig00027						PF03709	PF01276	PF03711	Urogenital_tract
cadA	Unknown_HMPREF1168_03893_lysine_decarboxylase	_inducible_	Aeromonas_veronii_AMC34]	75.493	710	174	0	1	710	1	710	0	1150		Escherichia	coli	83972	contig00139						PF03709	PF01276	PF03711	Urogenital_tract
cadA	Unknown_HMPREF1168_03893_lysine_decarboxylase	_inducible_	Aeromonas_veronii_AMC34]	75.493	710	174	0	1	710	1	710	0	1150		Escherichia	coli	83972	contig00172						PF03709	PF01276	PF03711	Urogenital_tract
cadA	Airways_HMPREF0758_2348_Orn/Lys/Arg_decarboxylase	_major_domain_protein_	Serratia_odorifera_DSM_4582]	73.84	711	186	0	1	711	1	711	0	1147		Escherichia	coli	83972	genomic	scaffold	SCAFFOLD12				PF03709	PF01276	PF03711	Urogenital_tract
cadA	Airways_HMPREF0758_2348_Orn/Lys/Arg_decarboxylase	_major_domain_protein_	Serratia_odorifera_DSM_4582]	73.84	711	186	0	1	711	1	711	0	1147		Escherichia	coli	83972	genomic	scaffold	SCAFFOLD2				PF03709	PF01276	PF03711	Urogenital_tract
cadA	Gastrointestinal_tract_HMPREF9440_00380_lysine_decarboxylase	_inducible_	Sutterella_parvirubra_YIT_11816]	72.714	711	194	0	1	711	1	711	0	1125		Escherichia	coli	83972	genomic	scaffold	SCAFFOLD4				PF03709	PF01276	PF03711	Urogenital_tract
cadA	Gastrointestinal_tract_HMPREF9440_00380_lysine_decarboxylase	_inducible_	Sutterella_parvirubra_YIT_11816]	72.714	711	194	0	1	711	1	711	0	1125		Escherichia	coli	83972	genomic	scaffold	SCAFFOLD5				PF03709	PF01276	PF03711	Urogenital_tract
cadA	Gastrointestinal_tract_HMPREF0201_00637_lysine_decarboxylase	_constitutive_	Cedecea_davisae_DSM_4568]	72.365	702	193	1	11	711	5	706	0	1108		Finegoldia	magna	ACS-171-V-Col3	contig00010							PF01276		Urogenital_tract
cadA	Gastrointestinal_tract_HMPREF0201_00637_lysine_decarboxylase	_constitutive_	Cedecea_davisae_DSM_4568]	72.365	702	193	1	11	711	5	706	0	1108		Finegoldia	magna	ACS-171-V-Col3	contig00020							PF01276		Urogenital_tract
cadA	Gastrointestinal_tract_CSAG_03493_lysine_decarboxylase	_constitutive_	Citrobacter_sp._30_2]	70.282	710	211	0	1	710	1	710	0	1098		Finegoldia	magna	ATCC	53516	chromosome						PF01276		Urogenital_tract
cadA	Gastrointestinal_tract_CSAG_03493_lysine_decarboxylase	_constitutive_	Citrobacter_sp._30_2]	70.282	710	211	0	1	710	1	710	0	1098		Finegoldia	magna	BVS033A4	contig00011							PF01276		Urogenital_tract
cadA	Gastrointestinal_tract_CIT292_09555_lysine_decarboxylase	_constitutive_	Citrobacter_youngae_ATCC_29220]	70	710	213	0	1	710	1	710	0	1096		Finegoldia	magna	BVS033A4	contig00032							PF01276		Urogenital_tract
cadA	Gastrointestinal_tract_CIT292_09555_lysine_decarboxylase	_constitutive_	Citrobacter_youngae_ATCC_29220]	70	710	213	0	1	710	1	710	0	1096		Fusobacterium	nucleatum	subsp.	nucleatum	ATCC	23726	contig00053		PF00491		PF01276	PF03711	Urogenital_tract
cadA	Gastrointestinal_tract_HMPREF9428_02588_lysine_decarboxylase	_constitutive_	Citrobacter_freundii_4_7_47CFAA]	70	710	213	0	1	710	1	710	0	1094		Lactobacillus	crispatus	214-1	contig00202	PF01276	PF03711							Urogenital_tract
cadA	Gastrointestinal_tract_HMPREF9428_02588_lysine_decarboxylase	_constitutive_	Citrobacter_freundii_4_7_47CFAA]	70	710	213	0	1	710	1	710	0	1094		Lactobacillus	delbrueckii	subsp.	bulgaricus	PB2003/044-T3-4	contig00169					PF01276	PF03711	Urogenital_tract
cadA	Gastrointestinal_tract_HMPREF9464_01994_lysine_decarboxylase_1_		Sutterella_wadsworthensis_3_1_45B]	70.282	710	211	0	1	710	1	710	0	1091		Lactobacillus	gasseri	202-4	contig00019							PF01276	PF03711	Urogenital_tract
cadA	Gastrointestinal_tract_HMPREF9464_01994_lysine_decarboxylase_1_		Sutterella_wadsworthensis_3_1_45B]	70.282	710	211	0	1	710	1	710	0	1091		Lactobacillus	gasseri	224-1	ctg1120334623971							PF01276	PF03711	Urogenital_tract
cadA	Gastrointestinal_tract_HMPREF1476_01708_lysine_decarboxylase	_inducible_	Sutterella_wadsworthensis_HGA0223]	70.282	710	211	0	1	710	1	710	0	1091		Lactobacillus	gasseri	JV-V03	Sca02-Contig34							PF01276	PF03711	Urogenital_tract
cadA	Gastrointestinal_tract_HMPREF1476_01708_lysine_decarboxylase	_inducible_	Sutterella_wadsworthensis_HGA0223]	70.282	710	211	0	1	710	1	710	0	1091		Lactobacillus	gasseri	JV-V03	genomic	scaffold	SCAFFOLD2					PF01276	PF03711	Urogenital_tract
cadA	Gastrointestinal_tract_ENTCAN_05011_Orn/Lys/Arg_decarboxylase	_major_domain_protein_	Enterobacter_cancerogenus_ATCC_35316]	69.437	710	217	0	1	710	1	710	0	1089		Lactobacillus	jensenii	269-3	contig00027							PF01276	PF03711	Urogenital_tract
cadA	Gastrointestinal_tract_ENTCAN_05011_Orn/Lys/Arg_decarboxylase	_major_domain_protein_	Enterobacter_cancerogenus_ATCC_35316]	69.437	710	217	0	1	710	1	710	0	1089		Lactobacillus	jensenii	JV-V16	chromosome							PF01276	PF03711	Urogenital_tract
cadA	Gastrointestinal_tract_HMPREF9349_03365_lysine_decarboxylase	_constitutive_	Escherichia_coli_MS_79-10]	69.296	710	218	0	1	710	1	710	0	1088		Lactobacillus	johnsonii	ATCC	33200	contig00040						PF01276	PF03711	Urogenital_tract
cadA	Gastrointestinal_tract_HMPREF9348_03594_lysine_decarboxylase	_constitutive_	Escherichia_coli_MS_145-7]	69.296	710	218	0	1	710	1	710	0	1088		Lactobacillus	johnsonii	ATCC	33200	genomic	scaffold	SCAFFOLD2				PF01276	PF03711	Urogenital_tract
cadA	Gastrointestinal_tract_HMPREF9347_03940_lysine_decarboxylase	_constitutive_	Escherichia_coli_MS_124-1]	69.296	710	218	0	1	710	1	710	0	1088		Lactobacillus	oris	PB013-T2-3	contig00067							PF01276	PF03711	Urogenital_tract
cadA	Gastrointestinal_tract_HMPREF9551_04548_lysine_decarboxylase	_constitutive_	Escherichia_coli_MS_196-1]	69.296	710	218	0	1	710	1	710	0	1088		Lactobacillus	oris	PB013-T2-3	contig00067							PF01276	PF03711	Urogenital_tract
cadA	Gastrointestinal_tract_HMPREF9551_04548_lysine_decarboxylase	_constitutive_	Escherichia_coli_MS_196-1]	69.296	710	218	0	1	710	1	710	0	1088		Lactobacillus	salivarius	ACS-116-V-Col5a	contig00177							PF01276	PF03711	Urogenital_tract
cadA	Gastrointestinal_tract_ECSE_0185_lysine_decarboxylase_		Escherichia_coli_SE11]	69.296	710	218	0	1	710	1	710	0	1088		Megasphaera	genomosp.	type_1	str.	28L	contig00049					PF01276	PF03711	Urogenital_tract
cadA	Gastrointestinal_tract_HMPREF9350_03256_lysine_decarboxylase	_constitutive_	Escherichia_coli_MS_85-1]	69.296	710	218	0	1	710	1	710	0	1088		Megasphaera	sp.	UPII	199-6	contig00008						PF01276	PF03711	Urogenital_tract
cadA	Gastrointestinal_tract_SSJG_04609_lysine_decarboxylase	_constitutive_	Escherichia_coli_D9]	69.296	710	218	0	1	710	1	710	0	1088		Mycobacterium	parascrofulaceum	ATCC	BAA-614	contig00286						PF01276	PF03711	Urogenital_tract
cadA	Gastrointestinal_tract_HMPREF9345_01268_lysine_decarboxylase	_constitutive_	Escherichia_coli_MS_107-1]	69.296	710	218	0	1	710	1	710	0	1088		Mycobacterium	parascrofulaceum	ATCC	BAA-614	contig00481						PF01276	PF03711	Urogenital_tract
cadA	Gastrointestinal_tract_HMPREF9542_03507_lysine_decarboxylase	_constitutive_	Escherichia_coli_MS_117-3]	69.296	710	218	0	1	710	1	710	0	1088		Mycobacterium	parascrofulaceum	ATCC	BAA-614	genomic	scaffold	SCAFFOLD5				PF01276	PF03711	Urogenital_tract
cadA	Gastrointestinal_tract_HMPREF9542_03507_lysine_decarboxylase	_constitutive_	Escherichia_coli_MS_117-3]	69.296	710	218	0	1	710	1	710	0	1088		Mycobacterium	parascrofulaceum	ATCC	BAA-614	genomic	scaffold	SCAFFOLD8				PF01276	PF03711	Urogenital_tract
cadA	Gastrointestinal_tract_HMPREF9541_03200_lysine_decarboxylase	_constitutive_	Escherichia_coli_MS_116-1]	69.296	710	218	0	1	710	1	710	0	1088		Peptoniphilus	duerdenii	ATCC	BAA-1640	contig00045						PF01276	PF03711	Urogenital_tract
cadA	Gastrointestinal_tract_HMPREF9541_03200_lysine_decarboxylase	_constitutive_	Escherichia_coli_MS_116-1]	69.296	710	218	0	1	710	1	710	0	1088		Peptoniphilus	duerdenii	ATCC	BAA-1640	genomic	scaffold	SCAFFOLD1				PF01276	PF03711	Urogenital_tract
cadA	Gastrointestinal_tract_HMPREF9346_03960_lysine_decarboxylase	_constitutive_	Escherichia_coli_MS_119-7]	69.296	710	218	0	1	710	1	710	0	1088		Peptoniphilus	harei	ACS-146-V-Sch2b	contig00007							PF01276	PF03711	Urogenital_tract
cadA	Gastrointestinal_tract_HMPREF9547_01919_lysine_decarboxylase	_constitutive_	Escherichia_coli_MS_175-1]	69.296	710	218	0	1	710	1	710	0	1088		Peptoniphilus	lacrimalis	315-B	contig00039							PF01276	PF03711	Urogenital_tract
cadA	Gastrointestinal_tract_HMPREF9547_01919_lysine_decarboxylase	_constitutive_	Escherichia_coli_MS_175-1]	69.296	710	218	0	1	710	1	710	0	1088		Staphylococcus	aureus	subsp.	aureus	MN8	chromosome					PF01276	PF03711	Urogenital_tract
cadA	Gastrointestinal_tract_HMPREF9550_04354_lysine_decarboxylase	_constitutive_	Escherichia_coli_MS_187-1]	69.296	710	218	0	1	710	1	710	0	1088		Veillonella	atypica	ACS-049-V-Sch6	contig00043							PF01276	PF03711	Urogenital_tract
cadA	Gastrointestinal_tract_HMPREF9550_04354_lysine_decarboxylase	_constitutive_	Escherichia_coli_MS_187-1]	69.296	710	218	0	1	710	1	710	0	1088		Veillonella	atypica	ACS-049-V-Sch6	contig00049							PF01276		Urogenital_tract
cadA	Gastrointestinal_tract_HMPREF9543_03090_lysine_decarboxylase	_constitutive_	Escherichia_coli_MS_146-1]	69.296	710	218	0	1	710	1	710	0	1088		Veillonella	atypica	ACS-049-V-Sch6	contig00072						PF03709	PF01276	PF03711	Urogenital_tract
cadA	Gastrointestinal_tract_HMPREF9543_03090_lysine_decarboxylase	_constitutive_	Escherichia_coli_MS_146-1]	69.296	710	218	0	1	710	1	710	0	1088		Veillonella	parvula	ACS-068-V-Sch12	contig00008							PF01276	PF03711	Urogenital_tract
cadA	Gastrointestinal_tract_ESCG_01371_lysine_decarboxylase	_constitutive_	Escherichia_sp._1_1_43]	69.296	710	218	0	1	710	1	710	0	1088
cadA	Gastrointestinal_tract_ESCG_01371_lysine_decarboxylase	_constitutive_	Escherichia_sp._1_1_43]	69.296	710	218	0	1	710	1	710	0	1088
cadA	Gastrointestinal_tract_ESBG_04018_lysine_decarboxylase	_constitutive_	Escherichia_sp._4_1_40B]	69.296	710	218	0	1	710	1	710	0	1088
cadA	Gastrointestinal_tract_ESBG_04018_lysine_decarboxylase	_constitutive_	Escherichia_sp._4_1_40B]	69.296	710	218	0	1	710	1	710	0	1088
cadA	Gastrointestinal_tract_HMPREF0986_02852_lysine_decarboxylase	_constitutive_	Escherichia_coli_4_1_47FAA]	69.296	710	218	0	1	710	1	710	0	1088
cadA	Gastrointestinal_tract_HMPREF0986_02852_lysine_decarboxylase	_constitutive_	Escherichia_coli_4_1_47FAA]	69.296	710	218	0	1	710	1	710	0	1088
cadA	Gastrointestinal_tract_HMPREF9534_04698_lysine_decarboxylase	_constitutive_	Escherichia_coli_MS_69-1]	69.296	710	218	0	1	710	1	710	0	1088
cadA	Gastrointestinal_tract_HMPREF9534_04698_lysine_decarboxylase	_constitutive_	Escherichia_coli_MS_69-1]	69.296	710	218	0	1	710	1	710	0	1088
cadA	Gastrointestinal_tract_HMPREF9536_00219_lysine_decarboxylase	_constitutive_	Escherichia_coli_MS_84-1]	69.296	710	218	0	1	710	1	710	0	1088
cadA	Gastrointestinal_tract_HMPREF9536_00219_lysine_decarboxylase	_constitutive_	Escherichia_coli_MS_84-1]	69.296	710	218	0	1	710	1	710	0	1088
cadA	Gastrointestinal_tract_HMPREF9552_04804_lysine_decarboxylase	_constitutive_	Escherichia_coli_MS_198-1]	69.296	710	218	0	1	710	1	710	0	1088
cadA	Gastrointestinal_tract_HMPREF9552_04804_lysine_decarboxylase	_constitutive_	Escherichia_coli_MS_198-1]	69.296	710	218	0	1	710	1	710	0	1088
cadA	Gastrointestinal_tract_HMPREF9548_01237_lysine_decarboxylase	_constitutive_	Escherichia_coli_MS_182-1]	69.296	710	218	0	1	710	1	710	0	1087
cadA	Gastrointestinal_tract_HMPREF9548_01237_lysine_decarboxylase	_constitutive_	Escherichia_coli_MS_182-1]	69.296	710	218	0	1	710	1	710	0	1087
cadA	Gastrointestinal_tract_HMPREF9535_04379_lysine_decarboxylase	_constitutive_	Escherichia_coli_MS_78-1]	69.296	710	218	0	1	710	1	710	0	1087
cadA	Gastrointestinal_tract_HMPREF9535_04379_lysine_decarboxylase	_constitutive_	Escherichia_coli_MS_78-1]	69.296	710	218	0	1	710	1	710	0	1087
cadA	Urogenital_tract_HMPREF0358_1493_lysine_decarboxylase	_constitutive_	Escherichia_coli_83972]	69.296	710	218	0	1	710	1	710	0	1087
cadA	Urogenital_tract_HMPREF0358_1493_lysine_decarboxylase	_constitutive_	Escherichia_coli_83972]	69.296	710	218	0	1	710	1	710	0	1087
cadA	Gastrointestinal_tract_HMPREF9532_02071_lysine_decarboxylase	_constitutive_	Escherichia_coli_MS_57-2]	69.296	710	218	0	1	710	1	710	0	1087
cadA	Gastrointestinal_tract_HMPREF9532_02071_lysine_decarboxylase	_constitutive_	Escherichia_coli_MS_57-2]	69.296	710	218	0	1	710	1	710	0	1087
cadA	Gastrointestinal_tract_HMPREF9544_00959_lysine_decarboxylase	_constitutive_	Escherichia_coli_MS_153-1]	69.296	710	218	0	1	710	1	710	0	1087
cadA	Gastrointestinal_tract_HMPREF9544_00959_lysine_decarboxylase	_constitutive_	Escherichia_coli_MS_153-1]	69.296	710	218	0	1	710	1	710	0	1087
cadA	Gastrointestinal_tract_HMPREF9549_03865_lysine_decarboxylase	_constitutive_	Escherichia_coli_MS_185-1]	69.296	710	218	0	1	710	1	710	0	1087
cadA	Gastrointestinal_tract_HMPREF9549_03865_lysine_decarboxylase	_constitutive_	Escherichia_coli_MS_185-1]	69.296	710	218	0	1	710	1	710	0	1087
cadA	Gastrointestinal_tract_HMPREF9531_04886_lysine_decarboxylase	_constitutive_	Escherichia_coli_MS_45-1]	69.296	710	218	0	1	710	1	710	0	1087
cadA	Gastrointestinal_tract_HMPREF9531_04886_lysine_decarboxylase	_constitutive_	Escherichia_coli_MS_45-1]	69.296	710	218	0	1	710	1	710	0	1087
cadA	Gastrointestinal_tract_HMPREF0485_04223_lysine_decarboxylase	_constitutive_	Klebsiella_sp._1_1_55]	69.188	714	220	0	1	714	1	714	0	1086
cadA	Airways_HMPREF1306_00682_lysine_decarboxylase	_constitutive_	Klebsiella_pneumoniae_subsp._pneumoniae_WGLW2]	69.188	714	220	0	1	714	13	726	0	1086
cadA	Airways_HMPREF1306_00682_lysine_decarboxylase	_constitutive_	Klebsiella_pneumoniae_subsp._pneumoniae_WGLW2]	69.188	714	220	0	1	714	13	726	0	1086
cadA	Gastrointestinal_tract_HMPREF9539_04784_lysine_decarboxylase	_constitutive_	Escherichia_coli_MS_110-3]	69.296	710	218	0	1	710	1	710	0	1086
cadA	Gastrointestinal_tract_HMPREF9539_04784_lysine_decarboxylase	_constitutive_	Escherichia_coli_MS_110-3]	69.296	710	218	0	1	710	1	710	0	1086
cadA	Gastrointestinal_tract_ESAG_04228_lysine_decarboxylase	_constitutive_	Escherichia_sp._3_2_53FAA]	69.296	710	218	0	1	710	1	710	0	1086
cadA	Gastrointestinal_tract_HMPREF9530_03458_lysine_decarboxylase	_constitutive_	Escherichia_coli_MS_21-1]	69.155	710	219	0	1	710	1	710	0	1085
cadA	Gastrointestinal_tract_HMPREF9530_03458_lysine_decarboxylase	_constitutive_	Escherichia_coli_MS_21-1]	69.155	710	219	0	1	710	1	710	0	1085
cadA	Gastrointestinal_tract_HMPREF9540_03801_lysine_decarboxylase	_constitutive_	Escherichia_coli_MS_115-1]	69.155	710	219	0	1	710	1	710	0	1085
cadA	Gastrointestinal_tract_HMPREF9540_03801_lysine_decarboxylase	_constitutive_	Escherichia_coli_MS_115-1]	69.155	710	219	0	1	710	1	710	0	1085
cadA	Gastrointestinal_tract_HMPREF9553_03660_lysine_decarboxylase	_constitutive_	Escherichia_coli_MS_200-1]	69.296	710	218	0	1	710	1	710	0	1085
cadA	Gastrointestinal_tract_HMPREF9553_03660_lysine_decarboxylase	_constitutive_	Escherichia_coli_MS_200-1]	69.296	710	218	0	1	710	1	710	0	1085
cadA	Gastrointestinal_tract_HMPREF9545_00265_lysine_decarboxylase	_constitutive_	Escherichia_coli_MS_16-3]	69.296	710	218	0	1	710	1	710	0	1085
cadA	Gastrointestinal_tract_HMPREF9545_00265_lysine_decarboxylase	_constitutive_	Escherichia_coli_MS_16-3]	69.296	710	218	0	1	710	1	710	0	1085
cadA	Gastrointestinal_tract_HMPREF9533_01822_lysine_decarboxylase	_constitutive_	Escherichia_coli_MS_60-1]	69.296	710	218	0	1	710	1	710	0	1085
cadA	Gastrointestinal_tract_HMPREF9533_01822_lysine_decarboxylase	_constitutive_	Escherichia_coli_MS_60-1]	69.296	710	218	0	1	710	1	710	0	1085
cadA	Unknown_HMPREF9690_00779_lysine_decarboxylase	_constitutive_	Klebsiella_oxytoca_10-5246]	69.425	713	218	0	1	713	1	713	0	1084
cadA	Unknown_HMPREF9690_00779_lysine_decarboxylase	_constitutive_	Klebsiella_oxytoca_10-5246]	69.425	713	218	0	1	713	1	713	0	1084
cadA	Gastrointestinal_tract_HMPREF1308_00321_lysine_decarboxylase	_constitutive_	Klebsiella_pneumoniae_subsp._pneumoniae_WGLW5]	69.048	714	221	0	1	714	13	726	0	1084
cadA	Gastrointestinal_tract_HMPREF1308_00321_lysine_decarboxylase	_constitutive_	Klebsiella_pneumoniae_subsp._pneumoniae_WGLW5]	69.048	714	221	0	1	714	13	726	0	1084
cadA	Gastrointestinal_tract_HMPREF1024_03911_lysine_decarboxylase	_constitutive_	Klebsiella_sp._4_1_44FAA]	69.048	714	221	0	1	714	13	726	0	1084
cadA	Gastrointestinal_tract_HMPREF1024_03911_lysine_decarboxylase	_constitutive_	Klebsiella_sp._4_1_44FAA]	69.048	714	221	0	1	714	13	726	0	1084
cadA	Airways_HMPREF0484_4809_lysine_decarboxylase	_constitutive_	Klebsiella_pneumoniae_subsp._rhinoscleromatis_ATCC_13884]	69.048	714	221	0	1	714	13	726	0	1084
cadA	Airways_HMPREF0484_4809_lysine_decarboxylase	_constitutive_	Klebsiella_pneumoniae_subsp._rhinoscleromatis_ATCC_13884]	69.048	714	221	0	1	714	13	726	0	1084
cadA	Gastrointestinal_tract_HMPREF9538_01767_lysine_decarboxylase	_constitutive_	Klebsiella_sp._MS_92-3]	69.048	714	221	0	1	714	29	742	0	1083
cadA	Gastrointestinal_tract_HMPREF9538_01767_lysine_decarboxylase	_constitutive_	Klebsiella_sp._MS_92-3]	69.048	714	221	0	1	714	29	742	0	1083
cadA	Gastrointestinal_tract_ENC_47090_L-lysine_decarboxylase_		Enterobacter_cloacae_subsp._cloacae_NCTC_9394]	68.873	710	221	0	1	710	1	710	0	1083
cadA	Oral_HMPREF9086_1645_P-ATPase_superfamily_P-type_ATPase_cadmium_transporter_		Enterobacter_hormaechei_ATCC_49162]	68.873	710	221	0	1	710	1	710	0	1083
cadA	Oral_HMPREF9086_1645_P-ATPase_superfamily_P-type_ATPase_cadmium_transporter_		Enterobacter_hormaechei_ATCC_49162]	68.873	710	221	0	1	710	1	710	0	1083
cadA	Urogenital_tract_HMPREF1305_04216_lysine_decarboxylase	_constitutive_	Klebsiella_pneumoniae_subsp._pneumoniae_WGLW1]	69.048	714	221	0	1	714	1	714	0	1082
cadA	Urogenital_tract_HMPREF1305_04216_lysine_decarboxylase	_constitutive_	Klebsiella_pneumoniae_subsp._pneumoniae_WGLW1]	69.048	714	221	0	1	714	1	714	0	1082
cadA	Gastrointestinal_tract_HMPREF1307_04383_lysine_decarboxylase	_constitutive_	Klebsiella_pneumoniae_subsp._pneumoniae_WGLW3]	69.048	714	221	0	1	714	1	714	0	1082
cadA	Gastrointestinal_tract_HMPREF1307_04383_lysine_decarboxylase	_constitutive_	Klebsiella_pneumoniae_subsp._pneumoniae_WGLW3]	69.048	714	221	0	1	714	1	714	0	1082
cadA	Gastrointestinal_tract_ECSF_0201_lysine_decarboxylase_		Escherichia_coli_SE15]	69.014	710	220	0	1	710	1	710	0	1081
cadA	Unknown_HMPREF9686_05149_lysine_decarboxylase	_constitutive_	Klebsiella_oxytoca_10-5242]	68.82	712	222	0	1	712	1	712	0	1075
cadA	Unknown_HMPREF9686_05149_lysine_decarboxylase	_constitutive_	Klebsiella_oxytoca_10-5242]	68.82	712	222	0	1	712	1	712	0	1075
cadA	Oral_HMPREF1144_5207_lysine_decarboxylase_CadA_		Klebsiella_sp._OBRC7]	68.82	712	222	0	1	712	1	712	0	1075
cadA	Unknown_HMPREF9694_04194_lysine_decarboxylase	_constitutive_	Klebsiella_oxytoca_10-5250]	68.68	712	223	0	1	712	12	723	0	1075
cadA	Unknown_HMPREF9694_04194_lysine_decarboxylase	_constitutive_	Klebsiella_oxytoca_10-5250]	68.68	712	223	0	1	712	12	723	0	1075
cadA	Gastrointestinal_tract_HMPREF0880_00710_lysine_decarboxylase	_constitutive_	Yokenella_regensburgei_ATCC_43003]	68.31	710	225	0	1	710	1	710	0	1075
cadA	Gastrointestinal_tract_HMPREF0880_00710_lysine_decarboxylase	_constitutive_	Yokenella_regensburgei_ATCC_43003]	68.31	710	225	0	1	710	1	710	0	1075
cadA	Unknown_HMPREF9687_04603_lysine_decarboxylase	_constitutive_	Klebsiella_oxytoca_10-5243]	68.399	712	225	0	1	712	12	723	0	1074
cadA	Unknown_HMPREF9687_04603_lysine_decarboxylase	_constitutive_	Klebsiella_oxytoca_10-5243]	68.399	712	225	0	1	712	12	723	0	1074
cadA	Unknown_HMPREF9689_00371_lysine_decarboxylase	_constitutive_	Klebsiella_oxytoca_10-5245]	68.399	712	225	0	1	712	12	723	0	1073
cadA	Unknown_HMPREF9689_00371_lysine_decarboxylase	_constitutive_	Klebsiella_oxytoca_10-5245]	68.399	712	225	0	1	712	12	723	0	1073
cadA	Gastrointestinal_tract_HMPREF9533_05685_Orn/Lys/Arg_decarboxylase	_major_domain_protein_	Escherichia_coli_MS_60-1]	66.856	703	223	3	14	711	11	708	0	991
cadA	Gastrointestinal_tract_HMPREF9533_05685_Orn/Lys/Arg_decarboxylase	_major_domain_protein_	Escherichia_coli_MS_60-1]	66.856	703	223	3	14	711	11	708	0	991
cadA	Gastrointestinal_tract_HMPREF9553_03603_Orn/Lys/Arg_decarboxylase	_major_domain_protein_	Escherichia_coli_MS_200-1]	66.714	703	224	3	14	711	11	708	0	987
cadA	Gastrointestinal_tract_HMPREF9553_03603_Orn/Lys/Arg_decarboxylase	_major_domain_protein_	Escherichia_coli_MS_200-1]	66.714	703	224	3	14	711	11	708	0	987
cadA	Oral_EIKCOROL_00028_Orn/Lys/Arg_decarboxylase	_major_domain_protein_	Eikenella_corrodens_ATCC_23834]	65.462	692	239	0	19	710	17	708	0	973
cadA	Oral_EIKCOROL_00028_Orn/Lys/Arg_decarboxylase	_major_domain_protein_	Eikenella_corrodens_ATCC_23834]	65.462	692	239	0	19	710	17	708	0	973
cadA	Oral_HMPREF7215_0739_Orn/Lys/Arg_decarboxylase	_major_domain_protein_	Pyramidobacter_piscolens_W5455]	52.193	684	325	2	30	712	31	713	0	774
cadA	Gastrointestinal_tract_HMPREF1004_02933_Orn/Lys/Arg_decarboxylase	_major_domain_protein_	Ralstonia_sp._5_7_47FAA]	38.03	731	403	11	19	703	24	750	6.63e-172	516
cadA	Gastrointestinal_tract_HMPREF1004_02933_Orn/Lys/Arg_decarboxylase	_major_domain_protein_	Ralstonia_sp._5_7_47FAA]	38.03	731	403	11	19	703	24	750	6.63e-172	516
cadA	Gastrointestinal_tract_HMPREF0989_01157_hypothetical_protein_		Ralstonia_sp._5_2_56FAA]	38.03	731	403	11	19	703	24	750	6.63e-172	516
cadA	Gastrointestinal_tract_HMPREF0989_01157_hypothetical_protein_		Ralstonia_sp._5_2_56FAA]	38.03	731	403	11	19	703	24	750	6.63e-172	516
cadA	Unknown_HMPREF9702_02610_arginine_decarboxylase_		Delftia_acidovorans_CCUG_15835]	37.568	740	407	11	19	707	24	759	1.73e-168	511
cadA	Unknown_HMPREF9702_02610_arginine_decarboxylase_		Delftia_acidovorans_CCUG_15835]	37.568	740	407	11	19	707	24	759	1.73e-168	511
cadA	Unknown_HMPREF9701_04306_arginine_decarboxylase_		Delftia_acidovorans_CCUG_274B]	37.568	740	407	11	19	707	24	759	1.73e-168	511
cadA	Unknown_HMPREF9701_04306_arginine_decarboxylase_		Delftia_acidovorans_CCUG_274B]	37.568	740	407	11	19	707	24	759	1.73e-168	511
cadA	Gastrointestinal_tract_OFBG_00388_putative_biodegradative_arginine_decarboxylase_		Oxalobacter_formigenes_OXCC13]	36.612	732	422	10	19	712	24	751	1.05e-167	505
cadA	Gastrointestinal_tract_HMPREF1030_02688_hypothetical_protein_		Pseudomonas_sp._2_1_26]	44.779	565	294	6	113	659	132	696	1.19e-167	503
cadA	Gastrointestinal_tract_HMPREF1030_02688_hypothetical_protein_		Pseudomonas_sp._2_1_26]	44.779	565	294	6	113	659	132	696	1.19e-167	503
cadA	Oral_HMPREF0551_0462_Orn/Lys/Arg_decarboxylase	_major_domain_protein_	Lautropia_mirabilis_ATCC_51599]	37.812	722	405	13	19	703	39	753	1.33e-166	503
cadA	Oral_HMPREF0551_0462_Orn/Lys/Arg_decarboxylase	_major_domain_protein_	Lautropia_mirabilis_ATCC_51599]	37.812	722	405	13	19	703	39	753	1.33e-166	503
cadA	Gastrointestinal_tract_HMPREF0880_02455_putative_biodegradative_arginine_decarboxylase_		Yokenella_regensburgei_ATCC_43003]	39.069	709	387	9	46	710	57	764	3.9e-166	502
cadA	Gastrointestinal_tract_HMPREF0880_02455_putative_biodegradative_arginine_decarboxylase_		Yokenella_regensburgei_ATCC_43003]	39.069	709	387	9	46	710	57	764	3.9e-166	502
cadA	Gastrointestinal_tract_OFAG_01183_hypothetical_protein_		Oxalobacter_formigenes_HOxBLS]	37.158	732	418	11	19	712	24	751	4.44e-165	499
cadA	Gastrointestinal_tract_OFAG_01183_hypothetical_protein_		Oxalobacter_formigenes_HOxBLS]	37.158	732	418	11	19	712	24	751	4.44e-165	499
cadA	Unknown_HMPREF9710_04517_hypothetical_protein_		Massilia_timonae_CCUG_45783]	35.922	721	422	10	19	703	24	740	2.63e-164	496
cadA	Unknown_HMPREF9710_04517_hypothetical_protein_		Massilia_timonae_CCUG_45783]	35.922	721	422	10	19	703	24	740	2.63e-164	496
cadA	Gastrointestinal_tract_HMPREF0864_00936_hypothetical_protein_		Enterobacteriaceae_bacterium_9_2_54FAA]	35.753	744	431	11	17	714	23	765	1.65e-162	493
cadA	Airways_HMPREF0005_01439_biodegradative_arginine_decarboxylase_		Achromobacter_xylosoxidans_C54]	37.193	734	417	12	19	712	24	753	1.45e-161	489
cadA	Airways_HMPREF0005_01439_biodegradative_arginine_decarboxylase_		Achromobacter_xylosoxidans_C54]	37.193	734	417	12	19	712	24	753	1.45e-161	489
cadA	Unknown_HMPREF1092_02810_hypothetical_protein_		Clostridium_colicanis_209318]	37.119	722	412	11	15	695	21	741	5.3e-161	488
cadA	Unknown_HMPREF1092_02810_hypothetical_protein_		Clostridium_colicanis_209318]	37.119	722	412	11	15	695	21	741	5.3e-161	488
cadA	Gastrointestinal_tract_PROVRUST_07669_Orn/Lys/Arg_decarboxylase	_major_domain_protein_	Providencia_rustigianii_DSM_4541]	35.455	770	437	14	4	715	32	799	1.55e-160	489
cadA	Gastrointestinal_tract_PROVRUST_07669_Orn/Lys/Arg_decarboxylase	_major_domain_protein_	Providencia_rustigianii_DSM_4541]	35.455	770	437	14	4	715	32	799	1.55e-160	489
cadA	Gastrointestinal_tract_HMPREF9541_02985_Orn/Lys/Arg_decarboxylase	_major_domain_protein_	Escherichia_coli_MS_116-1]	36.278	747	426	12	16	714	22	766	4.01e-160	487
cadA	Gastrointestinal_tract_HMPREF9541_02985_Orn/Lys/Arg_decarboxylase	_major_domain_protein_	Escherichia_coli_MS_116-1]	36.278	747	426	12	16	714	22	766	4.01e-160	487
cadA	Gastrointestinal_tract_HMPREF9539_00492_Orn/Lys/Arg_decarboxylase	_major_domain_protein_	Escherichia_coli_MS_110-3]	36.145	747	427	12	16	714	22	766	8.69e-160	486
cadA	Gastrointestinal_tract_HMPREF9539_00492_Orn/Lys/Arg_decarboxylase	_major_domain_protein_	Escherichia_coli_MS_110-3]	36.145	747	427	12	16	714	22	766	8.69e-160	486
cadA	Gastrointestinal_tract_ESAG_03675_putative_biodegradative_arginine_decarboxylase_		Escherichia_sp._3_2_53FAA]	36.145	747	427	12	16	714	22	766	8.69e-160	486
cadA	Airways_HMPREF0004_5591_Orn/Lys/Arg_decarboxylase	_major_domain_protein_	Achromobacter_piechaudii_ATCC_43553]	36.785	734	420	12	19	712	24	753	4.94e-159	483
cadA	Airways_HMPREF0004_5591_Orn/Lys/Arg_decarboxylase	_major_domain_protein_	Achromobacter_piechaudii_ATCC_43553]	36.785	734	420	12	19	712	24	753	4.94e-159	483
cadA	Gastrointestinal_tract_HMPREF9530_01941_Orn/Lys/Arg_decarboxylase	_major_domain_protein_	Escherichia_coli_MS_21-1]	36.145	747	427	13	16	714	22	766	9.45e-159	483
cadA	Gastrointestinal_tract_HMPREF9530_01941_Orn/Lys/Arg_decarboxylase	_major_domain_protein_	Escherichia_coli_MS_21-1]	36.145	747	427	13	16	714	22	766	9.45e-159	483
cadA	Gastrointestinal_tract_HMPREF9548_02538_biodegradative_arginine_decarboxylase_		Escherichia_coli_MS_182-1]	36.216	740	418	14	19	710	22	755	2.59e-158	481
cadA	Gastrointestinal_tract_HMPREF9548_02538_biodegradative_arginine_decarboxylase_		Escherichia_coli_MS_182-1]	36.216	740	418	14	19	710	22	755	2.59e-158	481
cadA	Gastrointestinal_tract_HMPREF9347_04658_biodegradative_arginine_decarboxylase_		Escherichia_coli_MS_124-1]	36.081	740	419	14	19	710	22	755	5.16e-158	481
cadA	Gastrointestinal_tract_HMPREF9350_04395_biodegradative_arginine_decarboxylase_		Escherichia_coli_MS_85-1]	36.081	740	419	14	19	710	22	755	5.16e-158	481
cadA	Gastrointestinal_tract_HMPREF9534_02511_biodegradative_arginine_decarboxylase_		Escherichia_coli_MS_69-1]	36.216	740	418	14	19	710	22	755	8.03e-158	480
cadA	Gastrointestinal_tract_HMPREF9534_02511_biodegradative_arginine_decarboxylase_		Escherichia_coli_MS_69-1]	36.216	740	418	14	19	710	22	755	8.03e-158	480
cadA	Urogenital_tract_HMPREF0358_3437_biodegradative_arginine_decarboxylase_		Escherichia_coli_83972]	36.081	740	419	14	19	710	22	755	1.1e-157	479
cadA	Urogenital_tract_HMPREF0358_3437_biodegradative_arginine_decarboxylase_		Escherichia_coli_83972]	36.081	740	419	14	19	710	22	755	1.1e-157	479
cadA	Gastrointestinal_tract_HMPREF9544_01526_biodegradative_arginine_decarboxylase_		Escherichia_coli_MS_153-1]	36.081	740	419	14	19	710	22	755	1.1e-157	479
cadA	Gastrointestinal_tract_HMPREF9544_01526_biodegradative_arginine_decarboxylase_		Escherichia_coli_MS_153-1]	36.081	740	419	14	19	710	22	755	1.1e-157	479
cadA	Gastrointestinal_tract_HMPREF9549_01718_biodegradative_arginine_decarboxylase_		Escherichia_coli_MS_185-1]	36.081	740	419	14	19	710	22	755	1.1e-157	479
cadA	Gastrointestinal_tract_HMPREF9549_01718_biodegradative_arginine_decarboxylase_		Escherichia_coli_MS_185-1]	36.081	740	419	14	19	710	22	755	1.1e-157	479
cadA	Gastrointestinal_tract_HMPREF9531_03929_biodegradative_arginine_decarboxylase_		Escherichia_coli_MS_45-1]	36.081	740	419	14	19	710	22	755	1.1e-157	479
cadA	Gastrointestinal_tract_HMPREF9531_03929_biodegradative_arginine_decarboxylase_		Escherichia_coli_MS_45-1]	36.081	740	419	14	19	710	22	755	1.1e-157	479
cadA	Gastrointestinal_tract_HMPREF9552_01751_biodegradative_arginine_decarboxylase_		Escherichia_coli_MS_198-1]	36.081	740	419	14	19	710	22	755	1.18e-157	479
cadA	Gastrointestinal_tract_HMPREF9552_01751_biodegradative_arginine_decarboxylase_		Escherichia_coli_MS_198-1]	36.081	740	419	14	19	710	22	755	1.18e-157	479
cadA	Gastrointestinal_tract_SSJG_02644_biodegradative_arginine_decarboxylase_		Escherichia_coli_D9]	36.081	740	419	14	19	710	22	755	1.18e-157	479
cadA	Gastrointestinal_tract_HMPREF9542_04174_biodegradative_arginine_decarboxylase_		Escherichia_coli_MS_117-3]	36.081	740	419	14	19	710	22	755	1.18e-157	479
cadA	Gastrointestinal_tract_HMPREF9542_04174_biodegradative_arginine_decarboxylase_		Escherichia_coli_MS_117-3]	36.081	740	419	14	19	710	22	755	1.18e-157	479
cadA	Gastrointestinal_tract_HMPREF9540_04532_biodegradative_arginine_decarboxylase_		Escherichia_coli_MS_115-1]	36.081	740	419	14	19	710	22	755	1.18e-157	479
cadA	Gastrointestinal_tract_HMPREF9540_04532_biodegradative_arginine_decarboxylase_		Escherichia_coli_MS_115-1]	36.081	740	419	14	19	710	22	755	1.18e-157	479
cadA	Gastrointestinal_tract_HMPREF0986_00953_biodegradative_arginine_decarboxylase_		Escherichia_coli_4_1_47FAA]	36.081	740	419	14	19	710	22	755	1.18e-157	479
cadA	Gastrointestinal_tract_HMPREF0986_00953_biodegradative_arginine_decarboxylase_		Escherichia_coli_4_1_47FAA]	36.081	740	419	14	19	710	22	755	1.18e-157	479
cadA	Gastrointestinal_tract_HMPREF9348_04104_biodegradative_arginine_decarboxylase_		Escherichia_coli_MS_145-7]	36.081	740	419	14	19	710	22	755	1.5e-157	479
cadA	Gastrointestinal_tract_ECSE_4415_arginine_decarboxylase_		Escherichia_coli_SE11]	36.081	740	419	14	19	710	22	755	1.5e-157	479
cadA	Gastrointestinal_tract_HMPREF9345_03116_biodegradative_arginine_decarboxylase_		Escherichia_coli_MS_107-1]	36.081	740	419	14	19	710	22	755	1.5e-157	479
cadA	Gastrointestinal_tract_HMPREF9346_01025_biodegradative_arginine_decarboxylase_		Escherichia_coli_MS_119-7]	36.081	740	419	14	19	710	22	755	1.5e-157	479
cadA	Gastrointestinal_tract_HMPREF9535_04805_biodegradative_arginine_decarboxylase_		Escherichia_coli_MS_78-1]	36.081	740	419	14	19	710	22	755	1.5e-157	479
cadA	Gastrointestinal_tract_HMPREF9535_04805_biodegradative_arginine_decarboxylase_		Escherichia_coli_MS_78-1]	36.081	740	419	14	19	710	22	755	1.5e-157	479
cadA	Gastrointestinal_tract_HMPREF9541_01303_biodegradative_arginine_decarboxylase_		Escherichia_coli_MS_116-1]	36.081	740	419	14	19	710	22	755	1.51e-157	479
cadA	Gastrointestinal_tract_HMPREF9541_01303_biodegradative_arginine_decarboxylase_		Escherichia_coli_MS_116-1]	36.081	740	419	14	19	710	22	755	1.51e-157	479
cadA	Gastrointestinal_tract_HMPREF9547_00107_biodegradative_arginine_decarboxylase_		Escherichia_coli_MS_175-1]	36.081	740	419	14	19	710	22	755	1.51e-157	479
cadA	Gastrointestinal_tract_HMPREF9547_00107_biodegradative_arginine_decarboxylase_		Escherichia_coli_MS_175-1]	36.081	740	419	14	19	710	22	755	1.51e-157	479
cadA	Gastrointestinal_tract_HMPREF9543_01355_biodegradative_arginine_decarboxylase_		Escherichia_coli_MS_146-1]	36.081	740	419	14	19	710	22	755	1.51e-157	479
cadA	Gastrointestinal_tract_HMPREF9543_01355_biodegradative_arginine_decarboxylase_		Escherichia_coli_MS_146-1]	36.081	740	419	14	19	710	22	755	1.51e-157	479
cadA	Gastrointestinal_tract_ESCG_00893_biodegradative_arginine_decarboxylase_		Escherichia_sp._1_1_43]	36.081	740	419	14	19	710	22	755	1.51e-157	479
cadA	Gastrointestinal_tract_ESCG_00893_biodegradative_arginine_decarboxylase_		Escherichia_sp._1_1_43]	36.081	740	419	14	19	710	22	755	1.51e-157	479
cadA	Gastrointestinal_tract_ESBG_03491_biodegradative_arginine_decarboxylase_		Escherichia_sp._4_1_40B]	36.081	740	419	14	19	710	22	755	1.51e-157	479
cadA	Gastrointestinal_tract_ESBG_03491_biodegradative_arginine_decarboxylase_		Escherichia_sp._4_1_40B]	36.081	740	419	14	19	710	22	755	1.51e-157	479
cadA	Gastrointestinal_tract_HMPREF9545_04857_biodegradative_arginine_decarboxylase_		Escherichia_coli_MS_16-3]	36.081	740	419	14	19	710	22	755	1.55e-157	479
cadA	Gastrointestinal_tract_HMPREF9545_04857_biodegradative_arginine_decarboxylase_		Escherichia_coli_MS_16-3]	36.081	740	419	14	19	710	22	755	1.55e-157	479
cadA	Gastrointestinal_tract_HMPREF9530_05325_biodegradative_arginine_decarboxylase_		Escherichia_coli_MS_21-1]	35.946	740	420	14	19	710	22	755	2.11e-157	479
cadA	Gastrointestinal_tract_HMPREF9530_05325_biodegradative_arginine_decarboxylase_		Escherichia_coli_MS_21-1]	35.946	740	420	14	19	710	22	755	2.11e-157	479
cadA	Gastrointestinal_tract_ECSF_3997_arginine_decarboxylase_		Escherichia_coli_SE15]	36.081	740	419	14	19	710	22	755	2.35e-157	479
cadA	Gastrointestinal_tract_HMPREF9532_01649_biodegradative_arginine_decarboxylase_		Escherichia_coli_MS_57-2]	36.081	740	419	14	19	710	22	755	2.92e-157	479
cadA	Gastrointestinal_tract_HMPREF9532_01649_biodegradative_arginine_decarboxylase_		Escherichia_coli_MS_57-2]	36.081	740	419	14	19	710	22	755	2.92e-157	479
cadA	Gastrointestinal_tract_HMPREF9551_00011_biodegradative_arginine_decarboxylase_		Escherichia_coli_MS_196-1]	36.081	740	419	14	19	710	22	755	3.35e-157	478
cadA	Gastrointestinal_tract_HMPREF9551_00011_biodegradative_arginine_decarboxylase_		Escherichia_coli_MS_196-1]	36.081	740	419	14	19	710	22	755	3.35e-157	478
cadA	Gastrointestinal_tract_HMPREF9536_04406_biodegradative_arginine_decarboxylase_		Escherichia_coli_MS_84-1]	35.946	740	420	14	19	710	22	755	1.14e-156	477
cadA	Gastrointestinal_tract_HMPREF9536_04406_biodegradative_arginine_decarboxylase_		Escherichia_coli_MS_84-1]	35.946	740	420	14	19	710	22	755	1.14e-156	477
cadA	Gastrointestinal_tract_HMPREF9553_04567_biodegradative_arginine_decarboxylase_		Escherichia_coli_MS_200-1]	35.946	740	420	14	19	710	22	755	1.23e-156	477
cadA	Gastrointestinal_tract_HMPREF9553_04567_biodegradative_arginine_decarboxylase_		Escherichia_coli_MS_200-1]	35.946	740	420	14	19	710	22	755	1.23e-156	477
cadA	Gastrointestinal_tract_HMPREF9539_02097_biodegradative_arginine_decarboxylase_		Escherichia_coli_MS_110-3]	35.946	740	420	14	19	710	22	755	1.23e-156	477
cadA	Gastrointestinal_tract_HMPREF9539_02097_biodegradative_arginine_decarboxylase_		Escherichia_coli_MS_110-3]	35.946	740	420	14	19	710	22	755	1.23e-156	477
cadA	Gastrointestinal_tract_ESAG_03588_biodegradative_arginine_decarboxylase_		Escherichia_sp._3_2_53FAA]	35.946	740	420	14	19	710	22	755	1.23e-156	477
cadA	Gastrointestinal_tract_HMPREF9533_00124_biodegradative_arginine_decarboxylase_		Escherichia_coli_MS_60-1]	35.946	740	420	14	19	710	22	755	1.23e-156	477
cadA	Gastrointestinal_tract_HMPREF9533_00124_biodegradative_arginine_decarboxylase_		Escherichia_coli_MS_60-1]	35.946	740	420	14	19	710	22	755	1.23e-156	477
cadA	Gastrointestinal_tract_HMPREF9550_02749_biodegradative_arginine_decarboxylase_		Escherichia_coli_MS_187-1]	35.946	740	420	14	19	710	22	755	1.33e-156	477
cadA	Gastrointestinal_tract_HMPREF9550_02749_biodegradative_arginine_decarboxylase_		Escherichia_coli_MS_187-1]	35.946	740	420	14	19	710	22	755	1.33e-156	477
cadA	Gastrointestinal_tract_PROVRUST_05649_biodegradative_arginine_decarboxylase_		Providencia_rustigianii_DSM_4541]	35.821	737	425	11	19	710	21	754	2.62e-156	476
cadA	Gastrointestinal_tract_PROVRUST_05649_biodegradative_arginine_decarboxylase_		Providencia_rustigianii_DSM_4541]	35.821	737	425	11	19	710	21	754	2.62e-156	476
cadA	Gastrointestinal_tract_HMPREF9428_04498_biodegradative_arginine_decarboxylase_		Citrobacter_freundii_4_7_47CFAA]	36.216	740	418	14	19	710	21	754	7.2e-156	475
cadA	Gastrointestinal_tract_HMPREF9428_04498_biodegradative_arginine_decarboxylase_		Citrobacter_freundii_4_7_47CFAA]	36.216	740	418	14	19	710	21	754	7.2e-156	475
cadA	Gastrointestinal_tract_CSAG_04484_biodegradative_arginine_decarboxylase_		Citrobacter_sp._30_2]	36.216	740	418	14	19	710	21	754	1.06e-155	474
cadA	Gastrointestinal_tract_CSAG_04484_biodegradative_arginine_decarboxylase_		Citrobacter_sp._30_2]	36.216	740	418	14	19	710	21	754	1.06e-155	474
cadA	Gastrointestinal_tract_PROPEN_01352_Orn/Lys/Arg_decarboxylase	_major_domain_protein_	Proteus_penneri_ATCC_35198]	35.475	747	433	10	16	714	26	771	1.64e-155	475
cadA	Gastrointestinal_tract_PROPEN_01352_Orn/Lys/Arg_decarboxylase	_major_domain_protein_	Proteus_penneri_ATCC_35198]	35.475	747	433	10	16	714	26	771	1.64e-155	475
cadA	Gastrointestinal_tract_CIT292_11079_Orn/Lys/Arg_decarboxylase	_major_domain_protein_	Citrobacter_youngae_ATCC_29220]	35.946	740	420	14	19	710	22	755	3.27e-155	473
cadA	Gastrointestinal_tract_CIT292_11079_Orn/Lys/Arg_decarboxylase	_major_domain_protein_	Citrobacter_youngae_ATCC_29220]	35.946	740	420	14	19	710	22	755	3.27e-155	473
cadA	Gastrointestinal_tract_PROVALCAL_02605_biodegradative_arginine_decarboxylase_		Providencia_alcalifaciens_DSM_30120]	35.238	735	432	10	19	710	21	754	2.8e-153	468
cadA	Gastrointestinal_tract_PROVRETT_08554_biodegradative_arginine_decarboxylase_		Providencia_rettgeri_DSM_1131]	36.164	683	399	8	65	711	74	755	8.39e-153	467
cadA	Gastrointestinal_tract_PROVRETT_08554_biodegradative_arginine_decarboxylase_		Providencia_rettgeri_DSM_1131]	36.164	683	399	8	65	711	74	755	8.39e-153	467
cadA	Gastrointestinal_tract_PROSTU_00339_biodegradative_arginine_decarboxylase_		Providencia_stuartii_ATCC_25827]	34.694	735	436	10	19	710	21	754	1.18e-151	464
cadA	Gastrointestinal_tract_PROSTU_00339_biodegradative_arginine_decarboxylase_		Providencia_stuartii_ATCC_25827]	34.694	735	436	10	19	710	21	754	1.18e-151	464
cadA	Gastrointestinal_tract_HMPREF0402_02190_hypothetical_protein_		Fusobacterium_ulcerans_12-1B]	36.299	708	393	12	49	712	59	752	9.71e-150	459
cadA	Gastrointestinal_tract_HMPREF0402_02190_hypothetical_protein_		Fusobacterium_ulcerans_12-1B]	36.299	708	393	12	49	712	59	752	9.71e-150	459
cadA	Gastrointestinal_tract_FUAG_01498_hypothetical_protein_		Fusobacterium_ulcerans_ATCC_49185]	36.158	708	394	12	49	712	59	752	1.97e-149	458
cadA	Gastrointestinal_tract_FUAG_01498_hypothetical_protein_		Fusobacterium_ulcerans_ATCC_49185]	36.158	708	394	12	49	712	59	752	1.97e-149	458
cadA	Gastrointestinal_tract_HMPREF0454_01393_biodegradative_arginine_decarboxylase_		Hafnia_alvei_ATCC_51873]	35.223	741	430	13	19	712	22	759	2.77e-149	458
cadA	Gastrointestinal_tract_HMPREF0454_01393_biodegradative_arginine_decarboxylase_		Hafnia_alvei_ATCC_51873]	35.223	741	430	13	19	712	22	759	2.77e-149	458
cadA	Gastrointestinal_tract_HMPREF0880_02942_biodegradative_arginine_decarboxylase_		Yokenella_regensburgei_ATCC_43003]	34.286	735	439	10	19	710	21	754	8.96e-149	457
cadA	Gastrointestinal_tract_HMPREF0880_02942_biodegradative_arginine_decarboxylase_		Yokenella_regensburgei_ATCC_43003]	34.286	735	439	10	19	710	21	754	8.96e-149	457
cadA	Gastrointestinal_tract_FVAG_02171_biodegradative_arginine_decarboxylase_		Fusobacterium_varium_ATCC_27725]	36.338	710	390	14	49	712	59	752	2.59e-148	455
cadA	Gastrointestinal_tract_FVAG_02171_biodegradative_arginine_decarboxylase_		Fusobacterium_varium_ATCC_27725]	36.338	710	390	14	49	712	59	752	2.59e-148	455
cadA	Gastrointestinal_tract_HMPREF0864_03684_biodegradative_arginine_decarboxylase_		Enterobacteriaceae_bacterium_9_2_54FAA]	36.483	688	394	11	65	712	75	759	3.64e-148	455
cadA	Gastrointestinal_tract_HMPREF9349_01182_biodegradative_arginine_decarboxylase_		Escherichia_coli_MS_79-10]	38.64	603	330	10	145	710	1	600	2.86e-146	445
cadA	Urogenital_tract_HMPREF9308_01695_hypothetical_protein_		Staphylococcus_lugdunensis_ACS-027-V-Sch2]	34.992	623	366	16	114	703	96	712	1.89e-106	345
cadA	Urogenital_tract_HMPREF9308_01695_hypothetical_protein_		Staphylococcus_lugdunensis_ACS-027-V-Sch2]	34.992	623	366	16	114	703	96	712	1.89e-106	345
cadA	Skin_HMPREF0790_1818_Orn/Lys/Arg_decarboxylase	_major_domain_protein_	Staphylococcus_lugdunensis_M23590]	34.992	623	366	16	114	703	96	712	1.89e-106	345
cadA	Skin_HMPREF0790_1818_Orn/Lys/Arg_decarboxylase	_major_domain_protein_	Staphylococcus_lugdunensis_M23590]	34.992	623	366	16	114	703	96	712	1.89e-106	345
cadA	Unknown_HMPREF9985_00065_ornithine_decarboxylase_family_protein_		Staphylococcus_epidermidis_NIHLM039]	35.008	617	367	14	111	697	95	707	2.1e-106	345
cadA	Unknown_HMPREF9986_05331_ornithine_decarboxylase_family_protein_		Staphylococcus_epidermidis_NIHLM040]	35.008	617	367	14	111	697	95	707	2.1e-106	345
cadA	Unknown_HMPREF9975_00100_ornithine_decarboxylase_family_protein_		Staphylococcus_epidermidis_NIHLM001]	35.008	617	367	14	111	697	95	707	2.38e-106	345
cadA	Unknown_HMPREF9994_11468_ornithine_decarboxylase_family_protein_		Staphylococcus_epidermidis_NIHLM088]	35.008	617	367	14	111	697	95	707	5.77e-106	344
cadA	Oral_GCWU000321_02014_Orn/Lys/Arg_decarboxylase	_major_domain_protein_	Dialister_invisus_DSM_15470]	36.264	637	362	17	116	715	81	710	8.75e-105	341
cadA	Gastrointestinal_tract_HMPREF0189_01037_Orn/Lys/Arg_decarboxylase	_major_domain_protein_	Burkholderiales_bacterium_1_1_47]	34.169	638	376	16	113	713	92	722	1.78e-104	340
cadA	Oral_HMPREF0870_01269_Orn/Lys/Arg_decarboxylase	_major_domain_protein_	Veillonella_atypica_KON]	37.147	638	355	18	116	715	95	724	8.73e-104	338
cadA	Oral_HMPREF0870_01269_Orn/Lys/Arg_decarboxylase	_major_domain_protein_	Veillonella_atypica_KON]	37.147	638	355	18	116	715	95	724	8.73e-104	338
cadA	Gastrointestinal_tract_HMPREF9439_01567_Orn/Lys/Arg_decarboxylase	_major_domain_protein_	Parasutterella_excrementihominis_YIT_11859]	34.013	638	377	16	113	713	92	722	9.83e-104	338
cadA	Gastrointestinal_tract_HMPREF9439_01567_Orn/Lys/Arg_decarboxylase	_major_domain_protein_	Parasutterella_excrementihominis_YIT_11859]	34.013	638	377	16	113	713	92	722	9.83e-104	338
cadA	Unknown_HMPREF9684_1926_Orn/Lys/Arg_decarboxylase	_major_domain_protein_	Veillonella_atypica_ACS-134-V-Col7a]	36.991	638	356	18	116	715	95	724	1.3e-103	338
cadA	Oral_HMPREF9086_3827_ornithine_decarboxylase_		Enterobacter_hormaechei_ATCC_49162]	35.275	618	364	13	116	702	106	718	2.07e-103	338
cadA	Oral_HMPREF9086_3827_ornithine_decarboxylase_		Enterobacter_hormaechei_ATCC_49162]	35.275	618	364	13	116	702	106	718	2.07e-103	338
cadA	Oral_GCWU000321_00499_Orn/Lys/Arg_decarboxylase	_major_domain_protein_	Dialister_invisus_DSM_15470]	35.404	644	369	18	111	715	90	725	2.1e-103	338
cadA	Unknown_HMPREF1169_03912_ornithine_decarboxylase	_inducible_	Aeromonas_veronii_AER397]	35.368	639	368	16	101	703	80	709	2.38e-103	337
cadA	Unknown_HMPREF1169_03912_ornithine_decarboxylase	_inducible_	Aeromonas_veronii_AER397]	35.368	639	368	16	101	703	80	709	2.38e-103	337
cadA	Unknown_HMPREF1170_00679_ornithine_decarboxylase	_inducible_	Aeromonas_veronii_AMC35]	35.368	639	368	16	101	703	80	709	2.38e-103	337
cadA	Unknown_HMPREF1170_00679_ornithine_decarboxylase	_inducible_	Aeromonas_veronii_AMC35]	35.368	639	368	16	101	703	80	709	2.38e-103	337
cadA	Gastrointestinal_tract_ENC_32250_ornithine_decarboxylase_		Enterobacter_cloacae_subsp._cloacae_NCTC_9394]	35.113	618	365	13	116	702	106	718	2.43e-103	338
cadA	Gastrointestinal_tract_PROVRUST_07980_Orn/Lys/Arg_decarboxylase	_major_domain_protein_	Providencia_rustigianii_DSM_4541]	34.062	640	382	18	106	710	85	719	2.57e-103	337
cadA	Gastrointestinal_tract_PROVRUST_07980_Orn/Lys/Arg_decarboxylase	_major_domain_protein_	Providencia_rustigianii_DSM_4541]	34.062	640	382	18	106	710	85	719	2.57e-103	337
cadA	Oral_HMPREF1151_0178_ornithine_decarboxylase_SpeF_		Veillonella_sp._ACP1]	36.991	638	356	18	116	715	95	724	4.96e-103	337
cadA	Gastrointestinal_tract_HMPREF1477_01823_hypothetical_protein_		Veillonella_sp._HPA0037]	36.991	638	356	18	116	715	95	724	4.96e-103	337
cadA	Gastrointestinal_tract_HMPREF1477_01823_hypothetical_protein_		Veillonella_sp._HPA0037]	36.991	638	356	18	116	715	95	724	4.96e-103	337
cadA	Urogenital_tract_HMPREF9282_00697_hypothetical_protein_		Veillonella_ratti_ACS-216-V-Col6b]	34.796	638	370	16	116	715	105	734	4.97e-103	337
cadA	Urogenital_tract_HMPREF9282_00697_hypothetical_protein_		Veillonella_ratti_ACS-216-V-Col6b]	34.796	638	370	16	116	715	105	734	4.97e-103	337
cadA	Gastrointestinal_tract_HMPREF9453_00199_hypothetical_protein_		Dialister_succinatiphilus_YIT_11850]	35.423	638	370	17	114	715	93	724	4.98e-103	337
cadA	Gastrointestinal_tract_HMPREF9453_00199_hypothetical_protein_		Dialister_succinatiphilus_YIT_11850]	35.423	638	370	17	114	715	93	724	4.98e-103	337
cadA	Urogenital_tract_HMPREF9321_1872_Orn/Lys/Arg_decarboxylase	_major_domain_protein_	Veillonella_atypica_ACS-049-V-Sch6]	36.834	638	357	18	116	715	95	724	5.4e-103	337
cadA	Gastrointestinal_tract_HMPREF9453_00137_hypothetical_protein_		Dialister_succinatiphilus_YIT_11850]	35.055	639	360	17	115	711	91	716	5.77e-103	336
cadA	Gastrointestinal_tract_HMPREF9453_00137_hypothetical_protein_		Dialister_succinatiphilus_YIT_11850]	35.055	639	360	17	115	711	91	716	5.77e-103	336
cadA	Oral_VEIDISOL_01528_Orn/Lys/Arg_decarboxylase	_major_domain_protein_	Veillonella_dispar_ATCC_17748]	35.791	651	375	17	87	702	67	709	1.97e-102	335
cadA	Oral_VEIDISOL_01528_Orn/Lys/Arg_decarboxylase	_major_domain_protein_	Veillonella_dispar_ATCC_17748]	35.791	651	375	17	87	702	67	709	1.97e-102	335
cadA	Gastrointestinal_tract_ENTCAN_08946_Orn/Lys/Arg_decarboxylase	_major_domain_protein_	Enterobacter_cancerogenus_ATCC_35316]	35.057	619	364	13	116	702	104	716	4.69e-102	334
cadA	Gastrointestinal_tract_ENTCAN_08946_Orn/Lys/Arg_decarboxylase	_major_domain_protein_	Enterobacter_cancerogenus_ATCC_35316]	35.057	619	364	13	116	702	104	716	4.69e-102	334
cadA	Gastrointestinal_tract_HMPREF0986_01503_ornithine_decarboxylase	_constitutive_	Escherichia_coli_4_1_47FAA]	34.249	619	369	14	116	702	87	699	5.29e-102	333
cadA	Gastrointestinal_tract_HMPREF0986_01503_ornithine_decarboxylase	_constitutive_	Escherichia_coli_4_1_47FAA]	34.249	619	369	14	116	702	87	699	5.29e-102	333
cadA	Gastrointestinal_tract_PROVALCAL_01346_Orn/Lys/Arg_decarboxylase	_major_domain_protein_	Providencia_alcalifaciens_DSM_30120]	31.988	694	430	19	52	710	33	719	7.54e-102	333
cadA	Gastrointestinal_tract_PROVRETT_07725_Orn/Lys/Arg_decarboxylase	_major_domain_protein_	Providencia_rettgeri_DSM_1131]	32.548	679	416	18	52	697	33	702	2.45e-101	332
cadA	Gastrointestinal_tract_PROVRETT_07725_Orn/Lys/Arg_decarboxylase	_major_domain_protein_	Providencia_rettgeri_DSM_1131]	32.548	679	416	18	52	697	33	702	2.45e-101	332
cadA	Gastrointestinal_tract_ENC_20360_ornithine_decarboxylase_		Enterobacter_cloacae_subsp._cloacae_NCTC_9394]	33.431	682	413	16	68	715	49	723	2.5e-101	332
cadA	Gastrointestinal_tract_ESBG_02991_ornithine_decarboxylase	_constitutive_	Escherichia_sp._4_1_40B]	34.087	619	370	14	116	702	87	699	2.82e-101	332
cadA	Gastrointestinal_tract_ESBG_02991_ornithine_decarboxylase	_constitutive_	Escherichia_sp._4_1_40B]	34.087	619	370	14	116	702	87	699	2.82e-101	332
cadA	Gastrointestinal_tract_HMPREF9530_02348_Orn/Lys/Arg_decarboxylase	_major_domain_protein_	Escherichia_coli_MS_21-1]	34.087	619	370	14	116	702	87	699	2.85e-101	332
cadA	Gastrointestinal_tract_HMPREF9530_02348_Orn/Lys/Arg_decarboxylase	_major_domain_protein_	Escherichia_coli_MS_21-1]	34.087	619	370	14	116	702	87	699	2.85e-101	332
cadA	Gastrointestinal_tract_ECSF_2767_ornithine_decarboxylase_isozyme_		Escherichia_coli_SE15]	34.087	619	370	14	116	702	87	699	2.97e-101	332
cadA	Gastrointestinal_tract_HMPREF1024_02544_ornithine_decarboxylase	_constitutive_	Klebsiella_sp._4_1_44FAA]	34.944	621	360	15	116	701	87	698	2.98e-101	332
cadA	Gastrointestinal_tract_HMPREF1024_02544_ornithine_decarboxylase	_constitutive_	Klebsiella_sp._4_1_44FAA]	34.944	621	360	15	116	701	87	698	2.98e-101	332
cadA	Gastrointestinal_tract_HMPREF9532_04876_Orn/Lys/Arg_decarboxylase	_major_domain_protein_	Escherichia_coli_MS_57-2]	34.087	619	370	14	116	702	87	699	3.2e-101	332
cadA	Gastrointestinal_tract_HMPREF9532_04876_Orn/Lys/Arg_decarboxylase	_major_domain_protein_	Escherichia_coli_MS_57-2]	34.087	619	370	14	116	702	87	699	3.2e-101	332
cadA	Gastrointestinal_tract_HMPREF9544_01595_Orn/Lys/Arg_decarboxylase	_major_domain_protein_	Escherichia_coli_MS_153-1]	34.087	619	370	14	116	702	87	699	3.3e-101	332
cadA	Gastrointestinal_tract_HMPREF9544_01595_Orn/Lys/Arg_decarboxylase	_major_domain_protein_	Escherichia_coli_MS_153-1]	34.087	619	370	14	116	702	87	699	3.3e-101	332
cadA	Gastrointestinal_tract_HMPREF9549_03233_Orn/Lys/Arg_decarboxylase	_major_domain_protein_	Escherichia_coli_MS_185-1]	34.087	619	370	14	116	702	87	699	3.3e-101	332
cadA	Gastrointestinal_tract_HMPREF9549_03233_Orn/Lys/Arg_decarboxylase	_major_domain_protein_	Escherichia_coli_MS_185-1]	34.087	619	370	14	116	702	87	699	3.3e-101	332
cadA	Gastrointestinal_tract_HMPREF9531_02023_Orn/Lys/Arg_decarboxylase	_major_domain_protein_	Escherichia_coli_MS_45-1]	34.087	619	370	14	116	702	87	699	3.3e-101	332
cadA	Gastrointestinal_tract_HMPREF9531_02023_Orn/Lys/Arg_decarboxylase	_major_domain_protein_	Escherichia_coli_MS_45-1]	34.087	619	370	14	116	702	87	699	3.3e-101	332
cadA	Gastrointestinal_tract_HMPREF0485_03136_Orn/Lys/Arg_decarboxylase	_major_domain_protein_	Klebsiella_sp._1_1_55]	34.944	621	360	15	116	701	87	698	3.57e-101	331
cadA	Gastrointestinal_tract_HMPREF9538_00835_Orn/Lys/Arg_decarboxylase	_major_domain_protein_	Klebsiella_sp._MS_92-3]	34.944	621	360	15	116	701	87	698	3.68e-101	331
cadA	Gastrointestinal_tract_HMPREF9538_00835_Orn/Lys/Arg_decarboxylase	_major_domain_protein_	Klebsiella_sp._MS_92-3]	34.944	621	360	15	116	701	87	698	3.68e-101	331
cadA	Gastrointestinal_tract_HMPREF9534_01104_Orn/Lys/Arg_decarboxylase	_major_domain_protein_	Escherichia_coli_MS_69-1]	34.087	619	370	14	116	702	87	699	3.79e-101	331
cadA	Gastrointestinal_tract_HMPREF9534_01104_Orn/Lys/Arg_decarboxylase	_major_domain_protein_	Escherichia_coli_MS_69-1]	34.087	619	370	14	116	702	87	699	3.79e-101	331
cadA	Urogenital_tract_HMPREF1118_0587_ornithine_decarboxylase_SpeF_		Haemophilus_parainfluenzae_HK262]	35.057	619	366	14	114	701	92	705	3.95e-101	332
cadA	Unknown_HMPREF1119_0596_ornithine_decarboxylase_SpeF_		Haemophilus_parainfluenzae_HK2019]	35.057	619	366	14	114	701	92	705	3.95e-101	332
cadA	Gastrointestinal_tract_HMPREF9542_04149_Orn/Lys/Arg_decarboxylase	_major_domain_protein_	Escherichia_coli_MS_117-3]	34.087	619	370	14	116	702	87	699	4.08e-101	331
cadA	Gastrointestinal_tract_HMPREF9542_04149_Orn/Lys/Arg_decarboxylase	_major_domain_protein_	Escherichia_coli_MS_117-3]	34.087	619	370	14	116	702	87	699	4.08e-101	331
cadA	Gastrointestinal_tract_HMPREF9545_05317_Orn/Lys/Arg_decarboxylase	_major_domain_protein_	Escherichia_coli_MS_16-3]	34.087	619	370	14	116	702	87	699	4.08e-101	331
cadA	Gastrointestinal_tract_HMPREF9545_05317_Orn/Lys/Arg_decarboxylase	_major_domain_protein_	Escherichia_coli_MS_16-3]	34.087	619	370	14	116	702	87	699	4.08e-101	331
cadA	Gastrointestinal_tract_HMPREF9533_04172_Orn/Lys/Arg_decarboxylase	_major_domain_protein_	Escherichia_coli_MS_60-1]	34.087	619	370	14	116	702	87	699	4.08e-101	331
cadA	Gastrointestinal_tract_HMPREF9533_04172_Orn/Lys/Arg_decarboxylase	_major_domain_protein_	Escherichia_coli_MS_60-1]	34.087	619	370	14	116	702	87	699	4.08e-101	331
cadA	Gastrointestinal_tract_ECSE_3234_ornithine_decarboxylase_isozyme_		Escherichia_coli_SE11]	34.087	619	370	14	116	702	87	699	4.39e-101	331
cadA	Gastrointestinal_tract_HMPREF9553_04590_Orn/Lys/Arg_decarboxylase	_major_domain_protein_	Escherichia_coli_MS_200-1]	34.087	619	370	14	116	702	84	696	4.63e-101	331
cadA	Gastrointestinal_tract_HMPREF9553_04590_Orn/Lys/Arg_decarboxylase	_major_domain_protein_	Escherichia_coli_MS_200-1]	34.087	619	370	14	116	702	84	696	4.63e-101	331
cadA	Gastrointestinal_tract_HMPREF9349_04000_ornithine_decarboxylase	_constitutive_	Escherichia_coli_MS_79-10]	34.087	619	370	14	116	702	87	699	6.08e-101	331
cadA	Gastrointestinal_tract_HMPREF9345_00583_Orn/Lys/Arg_decarboxylase	_major_domain_protein_	Escherichia_coli_MS_107-1]	34.087	619	370	14	116	702	87	699	6.08e-101	331
cadA	Gastrointestinal_tract_HMPREF9346_04664_Orn/Lys/Arg_decarboxylase	_major_domain_protein_	Escherichia_coli_MS_119-7]	34.087	619	370	14	116	702	87	699	6.21e-101	331
cadA	Gastrointestinal_tract_HMPREF9551_03864_Orn/Lys/Arg_decarboxylase	_major_domain_protein_	Escherichia_coli_MS_196-1]	34.087	619	370	14	116	702	87	699	6.41e-101	331
cadA	Gastrointestinal_tract_HMPREF9551_03864_Orn/Lys/Arg_decarboxylase	_major_domain_protein_	Escherichia_coli_MS_196-1]	34.087	619	370	14	116	702	87	699	6.41e-101	331
cadA	Gastrointestinal_tract_HMPREF9348_01232_Orn/Lys/Arg_decarboxylase	_major_domain_protein_	Escherichia_coli_MS_145-7]	34.087	619	370	14	116	702	87	699	8.52e-101	330
cadA	Gastrointestinal_tract_PROSTU_04115_Orn/Lys/Arg_decarboxylase	_major_domain_protein_	Providencia_stuartii_ATCC_25827]	34.069	634	364	17	114	706	93	713	8.57e-101	330
cadA	Gastrointestinal_tract_PROSTU_04115_Orn/Lys/Arg_decarboxylase	_major_domain_protein_	Providencia_stuartii_ATCC_25827]	34.069	634	364	17	114	706	93	713	8.57e-101	330
cadA	Gastrointestinal_tract_HMPREF9347_05185_Orn/Lys/Arg_decarboxylase	_major_domain_protein_	Escherichia_coli_MS_124-1]	34.087	619	370	14	116	702	87	699	1.18e-100	330
cadA	Gastrointestinal_tract_HMPREF9350_01488_Orn/Lys/Arg_decarboxylase	_major_domain_protein_	Escherichia_coli_MS_85-1]	34.087	619	370	14	116	702	87	699	1.18e-100	330
cadA	Gastrointestinal_tract_HMPREF9536_04431_Orn/Lys/Arg_decarboxylase	_major_domain_protein_	Escherichia_coli_MS_84-1]	34.087	619	370	14	116	702	87	699	1.18e-100	330
cadA	Gastrointestinal_tract_HMPREF9536_04431_Orn/Lys/Arg_decarboxylase	_major_domain_protein_	Escherichia_coli_MS_84-1]	34.087	619	370	14	116	702	87	699	1.18e-100	330
cadA	Gastrointestinal_tract_SSJG_02083_Orn/Lys/Arg_decarboxylase	_major_domain_protein_	Escherichia_coli_D9]	34.087	619	370	14	116	702	107	719	1.21e-100	330
cadA	Skin_HMPREF9417_0214_Orn/Lys/Arg_decarboxylase	_major_domain_protein_	Haemophilus_parainfluenzae_ATCC_33392]	35.057	619	366	14	114	701	92	705	1.24e-100	330
cadA	Gastrointestinal_tract_HMPREF9540_04933_Orn/Lys/Arg_decarboxylase	_major_domain_protein_	Escherichia_coli_MS_115-1]	34.087	619	370	14	116	702	87	699	1.37e-100	330
cadA	Gastrointestinal_tract_HMPREF9540_04933_Orn/Lys/Arg_decarboxylase	_major_domain_protein_	Escherichia_coli_MS_115-1]	34.087	619	370	14	116	702	87	699	1.37e-100	330
cadA	Gastrointestinal_tract_HMPREF1308_03567_ornithine_decarboxylase	_constitutive_	Klebsiella_pneumoniae_subsp._pneumoniae_WGLW5]	34.783	621	361	15	116	701	87	698	1.43e-100	330
cadA	Gastrointestinal_tract_HMPREF1308_03567_ornithine_decarboxylase	_constitutive_	Klebsiella_pneumoniae_subsp._pneumoniae_WGLW5]	34.783	621	361	15	116	701	87	698	1.43e-100	330
cadA	Gastrointestinal_tract_HMPREF9541_01276_Orn/Lys/Arg_decarboxylase	_major_domain_protein_	Escherichia_coli_MS_116-1]	34.087	619	370	14	116	702	87	699	1.47e-100	330
cadA	Gastrointestinal_tract_HMPREF9541_01276_Orn/Lys/Arg_decarboxylase	_major_domain_protein_	Escherichia_coli_MS_116-1]	34.087	619	370	14	116	702	87	699	1.47e-100	330
cadA	Gastrointestinal_tract_HMPREF9547_00132_Orn/Lys/Arg_decarboxylase	_major_domain_protein_	Escherichia_coli_MS_175-1]	34.087	619	370	14	116	702	87	699	1.47e-100	330
cadA	Gastrointestinal_tract_HMPREF9547_00132_Orn/Lys/Arg_decarboxylase	_major_domain_protein_	Escherichia_coli_MS_175-1]	34.087	619	370	14	116	702	87	699	1.47e-100	330
cadA	Gastrointestinal_tract_HMPREF9543_00362_Orn/Lys/Arg_decarboxylase	_major_domain_protein_	Escherichia_coli_MS_146-1]	34.087	619	370	14	116	702	87	699	1.47e-100	330
cadA	Gastrointestinal_tract_HMPREF9543_00362_Orn/Lys/Arg_decarboxylase	_major_domain_protein_	Escherichia_coli_MS_146-1]	34.087	619	370	14	116	702	87	699	1.47e-100	330
cadA	Gastrointestinal_tract_HMPREF9550_02251_Orn/Lys/Arg_decarboxylase	_major_domain_protein_	Escherichia_coli_MS_187-1]	34.087	619	370	14	116	702	87	699	1.49e-100	330
cadA	Gastrointestinal_tract_HMPREF9550_02251_Orn/Lys/Arg_decarboxylase	_major_domain_protein_	Escherichia_coli_MS_187-1]	34.087	619	370	14	116	702	87	699	1.49e-100	330
cadA	Gastrointestinal_tract_HMPREF9548_03141_Orn/Lys/Arg_decarboxylase	_major_domain_protein_	Escherichia_coli_MS_182-1]	34.036	617	373	13	116	702	87	699	1.65e-100	330
cadA	Gastrointestinal_tract_HMPREF9548_03141_Orn/Lys/Arg_decarboxylase	_major_domain_protein_	Escherichia_coli_MS_182-1]	34.036	617	373	13	116	702	87	699	1.65e-100	330
cadA	Unknown_HMPREF9687_03574_ornithine_decarboxylase	_constitutive_	Klebsiella_oxytoca_10-5243]	35.218	619	361	14	116	701	103	714	1.98e-100	330
cadA	Unknown_HMPREF9687_03574_ornithine_decarboxylase	_constitutive_	Klebsiella_oxytoca_10-5243]	35.218	619	361	14	116	701	103	714	1.98e-100	330
cadA	Gastrointestinal_tract_HMPREF0864_02647_ornithine_decarboxylase	_inducible_	Enterobacteriaceae_bacterium_9_2_54FAA]	34.286	630	378	13	103	701	82	706	2.08e-100	330
cadA	Gastrointestinal_tract_ESCG_00349_ornithine_decarboxylase	_constitutive_	Escherichia_sp._1_1_43]	34.087	619	370	14	116	702	87	699	2.29e-100	329
cadA	Gastrointestinal_tract_ESCG_00349_ornithine_decarboxylase	_constitutive_	Escherichia_sp._1_1_43]	34.087	619	370	14	116	702	87	699	2.29e-100	329
cadA	Gastrointestinal_tract_HMPREF9535_04780_Orn/Lys/Arg_decarboxylase	_major_domain_protein_	Escherichia_coli_MS_78-1]	34.087	619	370	14	116	702	87	699	2.44e-100	329
cadA	Gastrointestinal_tract_HMPREF9535_04780_Orn/Lys/Arg_decarboxylase	_major_domain_protein_	Escherichia_coli_MS_78-1]	34.087	619	370	14	116	702	87	699	2.44e-100	329
cadA	Urogenital_tract_HMPREF0358_5114_Orn/Lys/Arg_decarboxylase	_major_domain_protein_	Escherichia_coli_83972]	33.926	619	371	14	116	702	87	699	2.65e-100	329
cadA	Urogenital_tract_HMPREF0358_5114_Orn/Lys/Arg_decarboxylase	_major_domain_protein_	Escherichia_coli_83972]	33.926	619	371	14	116	702	87	699	2.65e-100	329
cadA	Gastrointestinal_tract_HMPREF9552_01776_Orn/Lys/Arg_decarboxylase	_major_domain_protein_	Escherichia_coli_MS_198-1]	33.926	619	371	14	116	702	87	699	2.68e-100	329
cadA	Gastrointestinal_tract_HMPREF9552_01776_Orn/Lys/Arg_decarboxylase	_major_domain_protein_	Escherichia_coli_MS_198-1]	33.926	619	371	14	116	702	87	699	2.68e-100	329
cadA	Oral_HMPREF1144_3469_Orn/Lys/Arg_decarboxylase	_major_domain_protein_	Klebsiella_sp._OBRC7]	35.563	613	351	16	124	701	92	695	3.15e-100	329
cadA	Unknown_HMPREF9686_03454_ornithine_decarboxylase	_constitutive_	Klebsiella_oxytoca_10-5242]	35.563	613	351	16	124	701	95	698	3.25e-100	329
cadA	Unknown_HMPREF9686_03454_ornithine_decarboxylase	_constitutive_	Klebsiella_oxytoca_10-5242]	35.563	613	351	16	124	701	95	698	3.25e-100	329
cadA	Gastrointestinal_tract_HMPREF0454_02873_Orn/Lys/Arg_decarboxylase	_major_domain_protein_	Hafnia_alvei_ATCC_51873]	34.286	630	378	13	103	701	82	706	3.78e-100	329
cadA	Gastrointestinal_tract_HMPREF0454_02873_Orn/Lys/Arg_decarboxylase	_major_domain_protein_	Hafnia_alvei_ATCC_51873]	34.286	630	378	13	103	701	82	706	3.78e-100	329
cadA	Urogenital_tract_HMPREF9083_0896_ornithine_decarboxylase_		Dialister_micraerophilus_DSM_19965]	34.906	636	372	17	116	715	96	725	5.11e-100	329
cadA	Urogenital_tract_HMPREF9083_0896_ornithine_decarboxylase_		Dialister_micraerophilus_DSM_19965]	34.906	636	372	17	116	715	96	725	5.11e-100	329
cadA	Unknown_HMPREF9689_04010_ornithine_decarboxylase	_constitutive_	Klebsiella_oxytoca_10-5245]	34.733	619	364	14	116	701	103	714	5.15e-100	329
cadA	Unknown_HMPREF9689_04010_ornithine_decarboxylase	_constitutive_	Klebsiella_oxytoca_10-5245]	34.733	619	364	14	116	701	103	714	5.15e-100	329
cadA	Unknown_HMPREF9694_02466_ornithine_decarboxylase	_constitutive_	Klebsiella_oxytoca_10-5250]	35.563	613	351	16	124	701	95	698	6.93e-100	328
cadA	Unknown_HMPREF9694_02466_ornithine_decarboxylase	_constitutive_	Klebsiella_oxytoca_10-5250]	35.563	613	351	16	124	701	95	698	6.93e-100	328
cadA	Urogenital_tract_HMPREF9083_1013_ornithine_decarboxylase_		Dialister_micraerophilus_DSM_19965]	34.119	636	377	16	116	715	134	763	7.93e-100	329
cadA	Urogenital_tract_HMPREF9083_1013_ornithine_decarboxylase_		Dialister_micraerophilus_DSM_19965]	34.119	636	377	16	116	715	134	763	7.93e-100	329
cadA	Airways_HMPREF0484_2790_Orn/Lys/Arg_decarboxylase	_major_domain_protein_	Klebsiella_pneumoniae_subsp._rhinoscleromatis_ATCC_13884]	34.622	621	362	15	116	701	87	698	1.08e-99	327
cadA	Airways_HMPREF0484_2790_Orn/Lys/Arg_decarboxylase	_major_domain_protein_	Klebsiella_pneumoniae_subsp._rhinoscleromatis_ATCC_13884]	34.622	621	362	15	116	701	87	698	1.08e-99	327
cadA	Gastrointestinal_tract_CSAG_02773_ornithine_decarboxylase	_constitutive_	Citrobacter_sp._30_2]	32.782	665	399	16	70	702	68	716	1.18e-99	328
cadA	Gastrointestinal_tract_CSAG_02773_ornithine_decarboxylase	_constitutive_	Citrobacter_sp._30_2]	32.782	665	399	16	70	702	68	716	1.18e-99	328
cadA	Gastrointestinal_tract_HMPREF0201_01063_Orn/Lys/Arg_decarboxylase	_major_domain_protein_	Cedecea_davisae_DSM_4568]	34.591	636	379	15	103	706	82	712	1.24e-99	327
cadA	Gastrointestinal_tract_HMPREF0201_01063_Orn/Lys/Arg_decarboxylase	_major_domain_protein_	Cedecea_davisae_DSM_4568]	34.591	636	379	15	103	706	82	712	1.24e-99	327
cadA	Gastrointestinal_tract_HMPREF9539_00499_Orn/Lys/Arg_decarboxylase	_major_domain_protein_	Escherichia_coli_MS_110-3]	33.926	619	371	14	116	702	87	699	1.3e-99	327
cadA	Gastrointestinal_tract_HMPREF9539_00499_Orn/Lys/Arg_decarboxylase	_major_domain_protein_	Escherichia_coli_MS_110-3]	33.926	619	371	14	116	702	87	699	1.3e-99	327
cadA	Gastrointestinal_tract_ESAG_01392_Orn/Lys/Arg_decarboxylase	_major_domain_protein_	Escherichia_sp._3_2_53FAA]	33.926	619	371	14	116	702	87	699	1.3e-99	327
cadA	Unknown_HMPREF9690_04119_ornithine_decarboxylase	_constitutive_	Klebsiella_oxytoca_10-5246]	34.36	617	369	12	116	701	87	698	1.38e-99	327
cadA	Unknown_HMPREF9690_04119_ornithine_decarboxylase	_constitutive_	Klebsiella_oxytoca_10-5246]	34.36	617	369	12	116	701	87	698	1.38e-99	327
cadA	Oral_HMPREF9200_0900_Orn/Lys/Arg_decarboxylase	_major_domain_protein_	Veillonella_sp._oral_taxon_780_str._F0422]	34.824	626	364	16	113	702	94	711	2.4e-99	327
cadA	Airways_HMPREF1306_03973_ornithine_decarboxylase	_constitutive_	Klebsiella_pneumoniae_subsp._pneumoniae_WGLW2]	34.622	621	362	15	116	701	87	698	2.42e-99	327
cadA	Airways_HMPREF1306_03973_ornithine_decarboxylase	_constitutive_	Klebsiella_pneumoniae_subsp._pneumoniae_WGLW2]	34.622	621	362	15	116	701	87	698	2.42e-99	327
cadA	Gastrointestinal_tract_HMPREF9440_02255_Orn/Lys/Arg_decarboxylase	_major_domain_protein_	Sutterella_parvirubra_YIT_11816]	34.93	647	369	19	110	715	88	723	3.19e-99	327
cadA	Gastrointestinal_tract_HMPREF9440_02255_Orn/Lys/Arg_decarboxylase	_major_domain_protein_	Sutterella_parvirubra_YIT_11816]	34.93	647	369	19	110	715	88	723	3.19e-99	327
cadA	Unknown_HMPREF1092_00032_hypothetical_protein_		Clostridium_colicanis_209318]	34.622	621	368	14	116	703	93	708	3.56e-99	326
cadA	Unknown_HMPREF1092_00032_hypothetical_protein_		Clostridium_colicanis_209318]	34.622	621	368	14	116	703	93	708	3.56e-99	326
cadA	Oral_HMPREF9086_1155_ornithine_decarboxylase_		Enterobacter_hormaechei_ATCC_49162]	33.284	682	414	16	68	715	49	723	4.16e-99	327
cadA	Oral_HMPREF9086_1155_ornithine_decarboxylase_		Enterobacter_hormaechei_ATCC_49162]	33.284	682	414	16	68	715	49	723	4.16e-99	327
cadA	Gastrointestinal_tract_HMPREF0880_01830_Orn/Lys/Arg_decarboxylase	_major_domain_protein_	Yokenella_regensburgei_ATCC_43003]	35.266	621	360	14	116	702	87	699	5.44e-99	326
cadA	Gastrointestinal_tract_HMPREF0880_01830_Orn/Lys/Arg_decarboxylase	_major_domain_protein_	Yokenella_regensburgei_ATCC_43003]	35.266	621	360	14	116	702	87	699	5.44e-99	326
cadA	Gastrointestinal_tract_ENTCAN_07716_Orn/Lys/Arg_decarboxylase	_major_domain_protein_	Enterobacter_cancerogenus_ATCC_35316]	33.856	638	385	15	103	708	82	714	6.14e-99	326
cadA	Gastrointestinal_tract_ENTCAN_07716_Orn/Lys/Arg_decarboxylase	_major_domain_protein_	Enterobacter_cancerogenus_ATCC_35316]	33.856	638	385	15	103	708	82	714	6.14e-99	326
cadA	Airways_HMPREF0758_0780_Orn/Lys/Arg_decarboxylase	_major_domain_protein_	Serratia_odorifera_DSM_4582]	32.012	681	425	14	52	701	33	706	7.72e-99	325
#	BLAST	processed	1	queries
