# Supplementary material for: Mapping Interactions of Microbial Metabolites with Human G-Protein-Coupled Receptors
Source: Cell Host Microbe. 2019 Aug 14;26(2):273–282.e7. doi: 10.1016/j.chom.2019.07.002 (PMC6706627; doi:10.1016/j.chom.2019.07.002)
Supplement: Table S5. Raw Cfa (E. coli LF82) BLAST Analysis of HMRGD and Raw BKD.E1 (B. vulgatus and B. dorei) BLAST Analysis of HMRGD, Related to Figure 5 [file mmc6.xlsx]

## Sheet: Table S5
# Fields: query acc.ver	subject acc.ver	% identity	alignment length	mismatches	gap opens	q. start	q. end	s. start	s. end	evalue	bit score
Cfa	Urogenital_tract_HMPREF0358_2513_cyclopropane-fatty-acyl-phospholipid_synthase_[Escherichia_coli_83972]	100	382	0	0	1	382	1	382	0	800
Cfa	Urogenital_tract_HMPREF0358_2513_cyclopropane-fatty-acyl-phospholipid_synthase_[Escherichia_coli_83972]	100	382	0	0	1	382	1	382	0	800
Cfa	Gastrointestinal_tract_HMPREF9347_01764_cyclopropane-fatty-acyl-phospholipid_synthase_[Escherichia_coli_MS_124-1]	100	382	0	0	1	382	1	382	0	800
Cfa	Gastrointestinal_tract_HMPREF9551_03598_cyclopropane-fatty-acyl-phospholipid_synthase_[Escherichia_coli_MS_196-1]	100	382	0	0	1	382	1	382	0	800
Cfa	Gastrointestinal_tract_HMPREF9551_03598_cyclopropane-fatty-acyl-phospholipid_synthase_[Escherichia_coli_MS_196-1]	100	382	0	0	1	382	1	382	0	800
Cfa	Gastrointestinal_tract_HMPREF9553_03388_cyclopropane-fatty-acyl-phospholipid_synthase_[Escherichia_coli_MS_200-1]	100	382	0	0	1	382	1	382	0	800
Cfa	Gastrointestinal_tract_HMPREF9553_03388_cyclopropane-fatty-acyl-phospholipid_synthase_[Escherichia_coli_MS_200-1]	100	382	0	0	1	382	1	382	0	800
Cfa	Gastrointestinal_tract_HMPREF9532_03306_cyclopropane-fatty-acyl-phospholipid_synthase_[Escherichia_coli_MS_57-2]	100	382	0	0	1	382	1	382	0	800
Cfa	Gastrointestinal_tract_HMPREF9532_03306_cyclopropane-fatty-acyl-phospholipid_synthase_[Escherichia_coli_MS_57-2]	100	382	0	0	1	382	1	382	0	800
Cfa	Gastrointestinal_tract_HMPREF9530_03852_cyclopropane-fatty-acyl-phospholipid_synthase_[Escherichia_coli_MS_21-1]	100	382	0	0	1	382	1	382	0	800
Cfa	Gastrointestinal_tract_HMPREF9530_03852_cyclopropane-fatty-acyl-phospholipid_synthase_[Escherichia_coli_MS_21-1]	100	382	0	0	1	382	1	382	0	800
Cfa	Gastrointestinal_tract_ECSF_1523_cyclopropane_fatty_acyl_phospholipid_synthase_[Escherichia_coli_SE15]	100	382	0	0	1	382	1	382	0	800
Cfa	Gastrointestinal_tract_HMPREF9350_00814_cyclopropane-fatty-acyl-phospholipid_synthase_[Escherichia_coli_MS_85-1]	100	382	0	0	1	382	1	382	0	800
Cfa	Gastrointestinal_tract_HMPREF9541_04572_cyclopropane-fatty-acyl-phospholipid_synthase_[Escherichia_coli_MS_116-1]	100	382	0	0	1	382	1	382	0	800
Cfa	Gastrointestinal_tract_HMPREF9541_04572_cyclopropane-fatty-acyl-phospholipid_synthase_[Escherichia_coli_MS_116-1]	100	382	0	0	1	382	1	382	0	800
Cfa	Gastrointestinal_tract_HMPREF9539_03696_cyclopropane-fatty-acyl-phospholipid_synthase_[Escherichia_coli_MS_110-3]	100	382	0	0	1	382	1	382	0	800
Cfa	Gastrointestinal_tract_HMPREF9539_03696_cyclopropane-fatty-acyl-phospholipid_synthase_[Escherichia_coli_MS_110-3]	100	382	0	0	1	382	1	382	0	800
Cfa	Gastrointestinal_tract_HMPREF9545_01254_cyclopropane-fatty-acyl-phospholipid_synthase_[Escherichia_coli_MS_16-3]	100	382	0	0	1	382	1	382	0	800
Cfa	Gastrointestinal_tract_HMPREF9545_01254_cyclopropane-fatty-acyl-phospholipid_synthase_[Escherichia_coli_MS_16-3]	100	382	0	0	1	382	1	382	0	800
Cfa	Gastrointestinal_tract_HMPREF9547_04246_cyclopropane-fatty-acyl-phospholipid_synthase_[Escherichia_coli_MS_175-1]	100	382	0	0	1	382	1	382	0	800
Cfa	Gastrointestinal_tract_HMPREF9547_04246_cyclopropane-fatty-acyl-phospholipid_synthase_[Escherichia_coli_MS_175-1]	100	382	0	0	1	382	1	382	0	800
Cfa	Gastrointestinal_tract_HMPREF9549_04910_cyclopropane-fatty-acyl-phospholipid_synthase_[Escherichia_coli_MS_185-1]	100	382	0	0	1	382	1	382	0	800
Cfa	Gastrointestinal_tract_HMPREF9549_04910_cyclopropane-fatty-acyl-phospholipid_synthase_[Escherichia_coli_MS_185-1]	100	382	0	0	1	382	1	382	0	800
Cfa	Gastrointestinal_tract_HMPREF9550_03129_cyclopropane-fatty-acyl-phospholipid_synthase_[Escherichia_coli_MS_187-1]	100	382	0	0	1	382	1	382	0	800
Cfa	Gastrointestinal_tract_HMPREF9550_03129_cyclopropane-fatty-acyl-phospholipid_synthase_[Escherichia_coli_MS_187-1]	100	382	0	0	1	382	1	382	0	800
Cfa	Gastrointestinal_tract_HMPREF9543_04350_cyclopropane-fatty-acyl-phospholipid_synthase_[Escherichia_coli_MS_146-1]	100	382	0	0	1	382	1	382	0	800
Cfa	Gastrointestinal_tract_HMPREF9543_04350_cyclopropane-fatty-acyl-phospholipid_synthase_[Escherichia_coli_MS_146-1]	100	382	0	0	1	382	1	382	0	800
Cfa	Gastrointestinal_tract_HMPREF9531_05277_cyclopropane-fatty-acyl-phospholipid_synthase_[Escherichia_coli_MS_45-1]	100	382	0	0	1	382	1	382	0	800
Cfa	Gastrointestinal_tract_HMPREF9531_05277_cyclopropane-fatty-acyl-phospholipid_synthase_[Escherichia_coli_MS_45-1]	100	382	0	0	1	382	1	382	0	800
Cfa	Gastrointestinal_tract_ESCG_03684_cyclopropane-fatty-acyl-phospholipid_synthase_[Escherichia_sp._1_1_43]	100	382	0	0	1	382	1	382	0	800
Cfa	Gastrointestinal_tract_ESCG_03684_cyclopropane-fatty-acyl-phospholipid_synthase_[Escherichia_sp._1_1_43]	100	382	0	0	1	382	1	382	0	800
Cfa	Gastrointestinal_tract_ESAG_02337_cyclopropane-fatty-acyl-phospholipid_synthase_[Escherichia_sp._3_2_53FAA]	100	382	0	0	1	382	1	382	0	800
Cfa	Gastrointestinal_tract_ESBG_01021_cyclopropane-fatty-acyl-phospholipid_synthase_[Escherichia_sp._4_1_40B]	100	382	0	0	1	382	1	382	0	800
Cfa	Gastrointestinal_tract_ESBG_01021_cyclopropane-fatty-acyl-phospholipid_synthase_[Escherichia_sp._4_1_40B]	100	382	0	0	1	382	1	382	0	800
Cfa	Gastrointestinal_tract_HMPREF9533_04569_cyclopropane-fatty-acyl-phospholipid_synthase_[Escherichia_coli_MS_60-1]	100	382	0	0	1	382	1	382	0	800
Cfa	Gastrointestinal_tract_HMPREF9533_04569_cyclopropane-fatty-acyl-phospholipid_synthase_[Escherichia_coli_MS_60-1]	100	382	0	0	1	382	1	382	0	800
Cfa	Gastrointestinal_tract_HMPREF9536_02585_cyclopropane-fatty-acyl-phospholipid_synthase_[Escherichia_coli_MS_84-1]	100	382	0	0	1	382	1	382	0	800
Cfa	Gastrointestinal_tract_HMPREF9536_02585_cyclopropane-fatty-acyl-phospholipid_synthase_[Escherichia_coli_MS_84-1]	100	382	0	0	1	382	1	382	0	800
Cfa	Gastrointestinal_tract_HMPREF9349_03696_cyclopropane-fatty-acyl-phospholipid_synthase_[Escherichia_coli_MS_79-10]	99.738	382	1	0	1	382	1	382	0	798
Cfa	Gastrointestinal_tract_HMPREF9348_00584_cyclopropane-fatty-acyl-phospholipid_synthase_[Escherichia_coli_MS_145-7]	99.738	382	1	0	1	382	1	382	0	798
Cfa	Gastrointestinal_tract_HMPREF9552_05505_cyclopropane-fatty-acyl-phospholipid_synthase_[Escherichia_coli_MS_198-1]	99.738	382	1	0	1	382	1	382	0	798
Cfa	Gastrointestinal_tract_HMPREF9552_05505_cyclopropane-fatty-acyl-phospholipid_synthase_[Escherichia_coli_MS_198-1]	99.738	382	1	0	1	382	1	382	0	798
Cfa	Gastrointestinal_tract_ECSE_1785_cyclopropane_fatty_acyl_phospholipid_synthase_[Escherichia_coli_SE11]	99.738	382	1	0	1	382	1	382	0	798
Cfa	Gastrointestinal_tract_SSJG_00934_cyclopropane-fatty-acyl-phospholipid_synthase_[Escherichia_coli_D9]	99.738	382	1	0	1	382	1	382	0	798
Cfa	Gastrointestinal_tract_HMPREF9345_04678_cyclopropane-fatty-acyl-phospholipid_synthase_[Escherichia_coli_MS_107-1]	99.738	382	1	0	1	382	1	382	0	798
Cfa	Gastrointestinal_tract_HMPREF9542_04834_cyclopropane-fatty-acyl-phospholipid_synthase_[Escherichia_coli_MS_117-3]	99.738	382	1	0	1	382	1	382	0	798
Cfa	Gastrointestinal_tract_HMPREF9542_04834_cyclopropane-fatty-acyl-phospholipid_synthase_[Escherichia_coli_MS_117-3]	99.738	382	1	0	1	382	1	382	0	798
Cfa	Gastrointestinal_tract_HMPREF9540_01836_cyclopropane-fatty-acyl-phospholipid_synthase_[Escherichia_coli_MS_115-1]	99.738	382	1	0	1	382	1	382	0	798
Cfa	Gastrointestinal_tract_HMPREF9540_01836_cyclopropane-fatty-acyl-phospholipid_synthase_[Escherichia_coli_MS_115-1]	99.738	382	1	0	1	382	1	382	0	798
Cfa	Gastrointestinal_tract_HMPREF9544_05031_cyclopropane-fatty-acyl-phospholipid_synthase_[Escherichia_coli_MS_153-1]	99.738	382	1	0	1	382	1	382	0	798
Cfa	Gastrointestinal_tract_HMPREF9544_05031_cyclopropane-fatty-acyl-phospholipid_synthase_[Escherichia_coli_MS_153-1]	99.738	382	1	0	1	382	1	382	0	798
Cfa	Gastrointestinal_tract_HMPREF9346_01295_cyclopropane-fatty-acyl-phospholipid_synthase_[Escherichia_coli_MS_119-7]	99.738	382	1	0	1	382	1	382	0	798
Cfa	Gastrointestinal_tract_HMPREF9548_02821_cyclopropane-fatty-acyl-phospholipid_synthase_[Escherichia_coli_MS_182-1]	99.738	382	1	0	1	382	1	382	0	798
Cfa	Gastrointestinal_tract_HMPREF9548_02821_cyclopropane-fatty-acyl-phospholipid_synthase_[Escherichia_coli_MS_182-1]	99.738	382	1	0	1	382	1	382	0	798
Cfa	Gastrointestinal_tract_HMPREF9535_01529_cyclopropane-fatty-acyl-phospholipid_synthase_[Escherichia_coli_MS_78-1]	99.738	382	1	0	1	382	1	382	0	798
Cfa	Gastrointestinal_tract_HMPREF9535_01529_cyclopropane-fatty-acyl-phospholipid_synthase_[Escherichia_coli_MS_78-1]	99.738	382	1	0	1	382	1	382	0	798
Cfa	Gastrointestinal_tract_HMPREF9534_05185_cyclopropane-fatty-acyl-phospholipid_synthase_[Escherichia_coli_MS_69-1]	99.738	382	1	0	1	382	1	382	0	798
Cfa	Gastrointestinal_tract_HMPREF9534_05185_cyclopropane-fatty-acyl-phospholipid_synthase_[Escherichia_coli_MS_69-1]	99.738	382	1	0	1	382	1	382	0	798
Cfa	Gastrointestinal_tract_CSAG_01186_cyclopropane-fatty-acyl-phospholipid_synthase_[Citrobacter_sp._30_2]	90.576	382	36	0	1	382	1	382	0	738
Cfa	Gastrointestinal_tract_CSAG_01186_cyclopropane-fatty-acyl-phospholipid_synthase_[Citrobacter_sp._30_2]	90.576	382	36	0	1	382	1	382	0	738
Cfa	Gastrointestinal_tract_HMPREF9428_01175_cyclopropane-fatty-acyl-phospholipid_synthase_[Citrobacter_freundii_4_7_47CFAA]	90.576	382	36	0	1	382	1	382	0	736
Cfa	Gastrointestinal_tract_HMPREF9428_01175_cyclopropane-fatty-acyl-phospholipid_synthase_[Citrobacter_freundii_4_7_47CFAA]	90.576	382	36	0	1	382	1	382	0	736
Cfa	Gastrointestinal_tract_CIT292_07302_cyclopropane-fatty-acyl-phospholipid_synthase_[Citrobacter_youngae_ATCC_29220]	89.005	382	42	0	1	382	1	382	0	726
Cfa	Gastrointestinal_tract_CIT292_07302_cyclopropane-fatty-acyl-phospholipid_synthase_[Citrobacter_youngae_ATCC_29220]	89.005	382	42	0	1	382	1	382	0	726
Cfa	Unknown_HMPREF9687_01930_cyclopropane-fatty-acyl-phospholipid_synthase_[Klebsiella_oxytoca_10-5243]	89.005	382	42	0	1	382	1	382	0	723
Cfa	Unknown_HMPREF9687_01930_cyclopropane-fatty-acyl-phospholipid_synthase_[Klebsiella_oxytoca_10-5243]	89.005	382	42	0	1	382	1	382	0	723
Cfa	Unknown_HMPREF9689_02452_cyclopropane-fatty-acyl-phospholipid_synthase_[Klebsiella_oxytoca_10-5245]	89.005	382	42	0	1	382	1	382	0	723
Cfa	Unknown_HMPREF9689_02452_cyclopropane-fatty-acyl-phospholipid_synthase_[Klebsiella_oxytoca_10-5245]	89.005	382	42	0	1	382	1	382	0	723
Cfa	Unknown_HMPREF9690_02543_cyclopropane-fatty-acyl-phospholipid_synthase_[Klebsiella_oxytoca_10-5246]	87.696	382	47	0	1	382	1	382	0	714
Cfa	Unknown_HMPREF9690_02543_cyclopropane-fatty-acyl-phospholipid_synthase_[Klebsiella_oxytoca_10-5246]	87.696	382	47	0	1	382	1	382	0	714
Cfa	Gastrointestinal_tract_ENTCAN_05854_cyclopropane-fatty-acyl-phospholipid_synthase_[Enterobacter_cancerogenus_ATCC_35316]	86.911	382	50	0	1	382	1	382	0	708
Cfa	Gastrointestinal_tract_ENTCAN_05854_cyclopropane-fatty-acyl-phospholipid_synthase_[Enterobacter_cancerogenus_ATCC_35316]	86.911	382	50	0	1	382	1	382	0	708
Cfa	Urogenital_tract_HMPREF1305_02341_cyclopropane-fatty-acyl-phospholipid_synthase_[Klebsiella_pneumoniae_subsp._pneumoniae_WGLW1]	87.435	382	48	0	1	382	1	382	0	707
Cfa	Urogenital_tract_HMPREF1305_02341_cyclopropane-fatty-acyl-phospholipid_synthase_[Klebsiella_pneumoniae_subsp._pneumoniae_WGLW1]	87.435	382	48	0	1	382	1	382	0	707
Cfa	Gastrointestinal_tract_HMPREF1308_02070_cyclopropane-fatty-acyl-phospholipid_synthase_[Klebsiella_pneumoniae_subsp._pneumoniae_WGLW5]	87.435	382	48	0	1	382	1	382	0	707
Cfa	Gastrointestinal_tract_HMPREF1308_02070_cyclopropane-fatty-acyl-phospholipid_synthase_[Klebsiella_pneumoniae_subsp._pneumoniae_WGLW5]	87.435	382	48	0	1	382	1	382	0	707
Cfa	Gastrointestinal_tract_HMPREF9538_05925_cyclopropane-fatty-acyl-phospholipid_synthase_[Klebsiella_sp._MS_92-3]	87.435	382	48	0	1	382	1	382	0	707
Cfa	Gastrointestinal_tract_HMPREF9538_05925_cyclopropane-fatty-acyl-phospholipid_synthase_[Klebsiella_sp._MS_92-3]	87.435	382	48	0	1	382	1	382	0	707
Cfa	Gastrointestinal_tract_HMPREF1024_00725_cyclopropane-fatty-acyl-phospholipid_synthase_[Klebsiella_sp._4_1_44FAA]	87.435	382	48	0	1	382	1	382	0	707
Cfa	Gastrointestinal_tract_HMPREF1024_00725_cyclopropane-fatty-acyl-phospholipid_synthase_[Klebsiella_sp._4_1_44FAA]	87.435	382	48	0	1	382	1	382	0	707
Cfa	Gastrointestinal_tract_HMPREF1307_02510_cyclopropane-fatty-acyl-phospholipid_synthase_[Klebsiella_pneumoniae_subsp._pneumoniae_WGLW3]	87.435	382	48	0	1	382	1	382	0	707
Cfa	Gastrointestinal_tract_HMPREF1307_02510_cyclopropane-fatty-acyl-phospholipid_synthase_[Klebsiella_pneumoniae_subsp._pneumoniae_WGLW3]	87.435	382	48	0	1	382	1	382	0	707
Cfa	Airways_HMPREF1306_02567_cyclopropane-fatty-acyl-phospholipid_synthase_[Klebsiella_pneumoniae_subsp._pneumoniae_WGLW2]	87.435	382	48	0	1	382	1	382	0	707
Cfa	Airways_HMPREF1306_02567_cyclopropane-fatty-acyl-phospholipid_synthase_[Klebsiella_pneumoniae_subsp._pneumoniae_WGLW2]	87.435	382	48	0	1	382	1	382	0	707
Cfa	Unknown_HMPREF9686_01935_cyclopropane-fatty-acyl-phospholipid_synthase_[Klebsiella_oxytoca_10-5242]	86.649	382	51	0	1	382	1	382	0	706
Cfa	Unknown_HMPREF9686_01935_cyclopropane-fatty-acyl-phospholipid_synthase_[Klebsiella_oxytoca_10-5242]	86.649	382	51	0	1	382	1	382	0	706
Cfa	Oral_HMPREF1144_3161_cyclopropane-fatty-acyl-phospholipid_synthase_[Klebsiella_sp._OBRC7]	86.649	382	51	0	1	382	1	382	0	706
Cfa	Gastrointestinal_tract_ENC_13360_cyclopropane-fatty-acyl-phospholipid_synthase_[Enterobacter_cloacae_subsp._cloacae_NCTC_9394]	86.911	382	50	0	1	382	1	382	0	706
Cfa	Unknown_HMPREF9694_00150_cyclopropane-fatty-acyl-phospholipid_synthase_[Klebsiella_oxytoca_10-5250]	86.945	383	49	1	1	382	1	383	0	705
Cfa	Unknown_HMPREF9694_00150_cyclopropane-fatty-acyl-phospholipid_synthase_[Klebsiella_oxytoca_10-5250]	86.945	383	49	1	1	382	1	383	0	705
Cfa	Gastrointestinal_tract_HMPREF0485_00996_cyclopropane-fatty-acyl-phospholipid_synthase_[Klebsiella_sp._1_1_55]	86.649	382	51	0	1	382	1	382	0	704
Cfa	Oral_HMPREF9086_0515_cyclopropane-fatty-acyl-phospholipid_synthase_[Enterobacter_hormaechei_ATCC_49162]	85.864	382	54	0	1	382	1	382	0	698
Cfa	Oral_HMPREF9086_0515_cyclopropane-fatty-acyl-phospholipid_synthase_[Enterobacter_hormaechei_ATCC_49162]	85.864	382	54	0	1	382	1	382	0	698
Cfa	Gastrointestinal_tract_HMPREF0880_03674_cyclopropane-fatty-acyl-phospholipid_synthase_[Yokenella_regensburgei_ATCC_43003]	85.34	382	56	0	1	382	1	382	0	694
Cfa	Gastrointestinal_tract_HMPREF0880_03674_cyclopropane-fatty-acyl-phospholipid_synthase_[Yokenella_regensburgei_ATCC_43003]	85.34	382	56	0	1	382	1	382	0	694
Cfa	Gastrointestinal_tract_HMPREF0986_02428_cyclopropane-fatty-acyl-phospholipid_synthase_[Escherichia_coli_4_1_47FAA]	99.694	327	1	0	56	382	1	327	0	687
Cfa	Gastrointestinal_tract_HMPREF0986_02428_cyclopropane-fatty-acyl-phospholipid_synthase_[Escherichia_coli_4_1_47FAA]	99.694	327	1	0	56	382	1	327	0	687
Cfa	Gastrointestinal_tract_HMPREF0201_01784_cyclopropane-fatty-acyl-phospholipid_synthase_[Cedecea_davisae_DSM_4568]	87.5	360	45	0	23	382	1	360	0	670
Cfa	Gastrointestinal_tract_HMPREF0201_01784_cyclopropane-fatty-acyl-phospholipid_synthase_[Cedecea_davisae_DSM_4568]	87.5	360	45	0	23	382	1	360	0	670
Cfa	Airways_HMPREF0758_3928_Cyclopropane-fatty-acyl-phospholipid_synthase_[Serratia_odorifera_DSM_4582]	79.896	383	76	1	1	382	1	383	0	658
Cfa	Airways_HMPREF0758_3928_Cyclopropane-fatty-acyl-phospholipid_synthase_[Serratia_odorifera_DSM_4582]	79.896	383	76	1	1	382	1	383	0	658
Cfa	Gastrointestinal_tract_HMPREF0454_03675_cyclopropane-fatty-acyl-phospholipid_synthase_[Hafnia_alvei_ATCC_51873]	79.634	383	77	1	1	382	10	392	0	651
Cfa	Gastrointestinal_tract_HMPREF0454_03675_cyclopropane-fatty-acyl-phospholipid_synthase_[Hafnia_alvei_ATCC_51873]	79.634	383	77	1	1	382	10	392	0	651
Cfa	Gastrointestinal_tract_HMPREF0864_01319_cyclopropane-fatty-acyl-phospholipid_synthase_[Enterobacteriaceae_bacterium_9_2_54FAA]	79.634	383	77	1	1	382	1	383	0	650
Cfa	Gastrointestinal_tract_HMPREF0864_01356_cyclopropane-fatty-acyl-phospholipid_synthase_[Enterobacteriaceae_bacterium_9_2_54FAA]	77.023	383	87	1	1	382	1	383	0	635
Cfa	Gastrointestinal_tract_HMPREF0454_03621_cyclopropane-fatty-acyl-phospholipid_synthase_[Hafnia_alvei_ATCC_51873]	77.023	383	87	1	1	382	1	383	0	634
Cfa	Gastrointestinal_tract_HMPREF0454_03621_cyclopropane-fatty-acyl-phospholipid_synthase_[Hafnia_alvei_ATCC_51873]	77.023	383	87	1	1	382	1	383	0	634
Cfa	Gastrointestinal_tract_EDWATA_02104_cyclopropane-fatty-acyl-phospholipid_synthase_[Edwardsiella_tarda_ATCC_23685]	74.674	383	96	1	1	382	1	383	0	612
Cfa	Gastrointestinal_tract_EDWATA_02104_cyclopropane-fatty-acyl-phospholipid_synthase_[Edwardsiella_tarda_ATCC_23685]	74.674	383	96	1	1	382	1	383	0	612
Cfa	Gastrointestinal_tract_HMPREF0201_03364_cyclopropane-fatty-acyl-phospholipid_synthase_[Cedecea_davisae_DSM_4568]	73.629	383	100	1	1	382	1	383	0	608
Cfa	Gastrointestinal_tract_HMPREF0201_03364_cyclopropane-fatty-acyl-phospholipid_synthase_[Cedecea_davisae_DSM_4568]	73.629	383	100	1	1	382	1	383	0	608
Cfa	Urogenital_tract_HMPREF1310_01826_cyclopropane-fatty-acyl-phospholipid_synthase_[Proteus_mirabilis_WGLW4]	72.656	384	103	2	1	382	1	384	0	598
Cfa	Urogenital_tract_HMPREF1310_01826_cyclopropane-fatty-acyl-phospholipid_synthase_[Proteus_mirabilis_WGLW4]	72.656	384	103	2	1	382	1	384	0	598
Cfa	Urogenital_tract_HMPREF0693_0974_Cyclopropane-fatty-acyl-phospholipid_synthase_[Proteus_mirabilis_ATCC_29906]	72.656	384	103	2	1	382	1	384	0	598
Cfa	Urogenital_tract_HMPREF0693_0974_Cyclopropane-fatty-acyl-phospholipid_synthase_[Proteus_mirabilis_ATCC_29906]	72.656	384	103	2	1	382	1	384	0	598
Cfa	Gastrointestinal_tract_HMPREF1311_01375_cyclopropane-fatty-acyl-phospholipid_synthase_[Proteus_mirabilis_WGLW6]	72.656	384	103	2	1	382	1	384	0	598
Cfa	Gastrointestinal_tract_HMPREF1311_01375_cyclopropane-fatty-acyl-phospholipid_synthase_[Proteus_mirabilis_WGLW6]	72.656	384	103	2	1	382	1	384	0	598
Cfa	Airways_HMPREF0758_0137_Cyclopropane-fatty-acyl-phospholipid_synthase_[Serratia_odorifera_DSM_4582]	72.324	383	105	1	1	382	48	430	0	593
Cfa	Airways_HMPREF0758_0137_Cyclopropane-fatty-acyl-phospholipid_synthase_[Serratia_odorifera_DSM_4582]	72.324	383	105	1	1	382	48	430	0	593
Cfa	Gastrointestinal_tract_CIT292_10828_Cyclopropane-fatty-acyl-phospholipid_synthase_[Citrobacter_youngae_ATCC_29220]	72.135	384	105	1	1	382	1	384	0	592
Cfa	Gastrointestinal_tract_CIT292_10828_Cyclopropane-fatty-acyl-phospholipid_synthase_[Citrobacter_youngae_ATCC_29220]	72.135	384	105	1	1	382	1	384	0	592
Cfa	Gastrointestinal_tract_HMPREF0880_04421_cyclopropane-fatty-acyl-phospholipid_synthase_[Yokenella_regensburgei_ATCC_43003]	73.797	374	96	1	11	382	7	380	0	587
Cfa	Gastrointestinal_tract_HMPREF0880_04421_cyclopropane-fatty-acyl-phospholipid_synthase_[Yokenella_regensburgei_ATCC_43003]	73.797	374	96	1	11	382	7	380	0	587
Cfa	Gastrointestinal_tract_EDWATA_04013_cyclopropane-fatty-acyl-phospholipid_synthase_[Edwardsiella_tarda_ATCC_23685]	77.874	348	77	0	2	349	36	383	0	587
Cfa	Gastrointestinal_tract_EDWATA_04013_cyclopropane-fatty-acyl-phospholipid_synthase_[Edwardsiella_tarda_ATCC_23685]	77.874	348	77	0	2	349	36	383	0	587
Cfa	Gastrointestinal_tract_PROPEN_04248_Cyclopropane-fatty-acyl-phospholipid_synthase_[Proteus_penneri_ATCC_35198]	70.312	384	112	2	1	382	1	384	0	578
Cfa	Gastrointestinal_tract_PROPEN_04248_Cyclopropane-fatty-acyl-phospholipid_synthase_[Proteus_penneri_ATCC_35198]	70.312	384	112	2	1	382	1	384	0	578
Cfa	Gastrointestinal_tract_HMPREF9428_04199_hypothetical_protein_[Citrobacter_freundii_4_7_47CFAA]	73.352	364	97	0	19	382	1	364	0	578
Cfa	Gastrointestinal_tract_HMPREF9428_04199_hypothetical_protein_[Citrobacter_freundii_4_7_47CFAA]	73.352	364	97	0	19	382	1	364	0	578
Cfa	Gastrointestinal_tract_CSAG_02887_hypothetical_protein_[Citrobacter_sp._30_2]	73.077	364	98	0	19	382	1	364	0	577
Cfa	Gastrointestinal_tract_CSAG_02887_hypothetical_protein_[Citrobacter_sp._30_2]	73.077	364	98	0	19	382	1	364	0	577
Cfa	Gastrointestinal_tract_PROSTU_02302_Cyclopropane-fatty-acyl-phospholipid_synthase_[Providencia_stuartii_ATCC_25827]	68.766	381	118	1	3	382	29	409	0	574
Cfa	Gastrointestinal_tract_PROSTU_02302_Cyclopropane-fatty-acyl-phospholipid_synthase_[Providencia_stuartii_ATCC_25827]	68.766	381	118	1	3	382	29	409	0	574
Cfa	Gastrointestinal_tract_PROVRETT_08170_Cyclopropane-fatty-acyl-phospholipid_synthase_[Providencia_rettgeri_DSM_1131]	71.318	387	106	2	1	382	8	394	0	573
Cfa	Gastrointestinal_tract_PROVRETT_08170_Cyclopropane-fatty-acyl-phospholipid_synthase_[Providencia_rettgeri_DSM_1131]	71.318	387	106	2	1	382	8	394	0	573
Cfa	Gastrointestinal_tract_EDWATA_00709_Cyclopropane-fatty-acyl-phospholipid_synthase_[Edwardsiella_tarda_ATCC_23685]	65.354	381	130	2	3	382	2	381	0	524
Cfa	Gastrointestinal_tract_EDWATA_00709_Cyclopropane-fatty-acyl-phospholipid_synthase_[Edwardsiella_tarda_ATCC_23685]	65.354	381	130	2	3	382	2	381	0	524
Cfa	Airways_HMPREF0004_3969_Cyclopropane-fatty-acyl-phospholipid_synthase_[Achromobacter_piechaudii_ATCC_43553]	57.609	368	150	2	18	379	28	395	2.56e-150	436
Cfa	Airways_HMPREF0004_3969_Cyclopropane-fatty-acyl-phospholipid_synthase_[Achromobacter_piechaudii_ATCC_43553]	57.609	368	150	2	18	379	28	395	2.56e-150	436
Cfa	Airways_HMPREF0005_05167_cyclopropane_fatty_acyl_phospholipid_synthase_[Achromobacter_xylosoxidans_C54]	57.584	356	149	1	18	371	25	380	7.29e-149	431
Cfa	Airways_HMPREF0005_05167_cyclopropane_fatty_acyl_phospholipid_synthase_[Achromobacter_xylosoxidans_C54]	57.584	356	149	1	18	371	25	380	7.29e-149	431
Cfa	Gastrointestinal_tract_HMPREF0179_01781_cyclopropane-fatty-acyl-phospholipid_synthase_[Bilophila_wadsworthia_3_1_6]	57.222	360	153	1	19	377	6	365	7.42e-147	426
Cfa	Gastrointestinal_tract_HMPREF0179_01781_cyclopropane-fatty-acyl-phospholipid_synthase_[Bilophila_wadsworthia_3_1_6]	57.222	360	153	1	19	377	6	365	7.42e-147	426
Cfa	Gastrointestinal_tract_HMPREF0178_00149_hypothetical_protein_[Bilophila_sp._4_1_30]	57.222	360	153	1	19	377	6	365	1.08e-146	425
Cfa	Gastrointestinal_tract_HMPREF0178_00149_hypothetical_protein_[Bilophila_sp._4_1_30]	57.222	360	153	1	19	377	6	365	1.08e-146	425
Cfa	Gastrointestinal_tract_HMPREF0326_01304_hypothetical_protein_[Desulfovibrio_sp._3_1_syn3]	55.249	362	161	1	19	379	5	366	2.72e-141	411
Cfa	Gastrointestinal_tract_HMPREF1022_00219_hypothetical_protein_[Desulfovibrio_sp._6_1_46AFAA]	54.972	362	162	1	19	379	5	366	2.1e-140	409
Cfa	Gastrointestinal_tract_HMPREF1022_00219_hypothetical_protein_[Desulfovibrio_sp._6_1_46AFAA]	54.972	362	162	1	19	379	5	366	2.1e-140	409
Cfa	Gastrointestinal_tract_HMPREF1006_02051_hypothetical_protein_[Synergistes_sp._3_1_syn1]	52.273	352	168	0	24	375	10	361	1.64e-134	394
Cfa	Gastrointestinal_tract_HMPREF1006_02051_hypothetical_protein_[Synergistes_sp._3_1_syn1]	52.273	352	168	0	24	375	10	361	1.64e-134	394
Cfa	Airways_HMPREF0484_4719_putative_cyclopropane-fatty-acyl-phospholipid_synthase_[Klebsiella_pneumoniae_subsp._rhinoscleromatis_ATCC_13884]	87.879	198	24	0	185	382	1	198	6.61e-127	368
Cfa	Airways_HMPREF0484_4719_putative_cyclopropane-fatty-acyl-phospholipid_synthase_[Klebsiella_pneumoniae_subsp._rhinoscleromatis_ATCC_13884]	87.879	198	24	0	185	382	1	198	6.61e-127	368
Cfa	Airways_HMPREF0484_4718_cyclopropane-fatty-acyl-phospholipid_synthase_[Klebsiella_pneumoniae_subsp._rhinoscleromatis_ATCC_13884]	86.264	182	25	0	1	182	1	182	1.6e-113	334
Cfa	Airways_HMPREF0484_4718_cyclopropane-fatty-acyl-phospholipid_synthase_[Klebsiella_pneumoniae_subsp._rhinoscleromatis_ATCC_13884]	86.264	182	25	0	1	182	1	182	1.6e-113	334
Cfa	Unknown_HMPREF1040_1408_cyclopropane-fatty-acyl-phospholipid_synthase_[Megasphaera_sp._UPII_135-E]	40.822	365	196	8	30	382	30	386	7.67e-73	237
Cfa	Urogenital_tract_HMPREF1250_0383_cyclopropane-fatty-acyl-phospholipid_synthase_[Megasphaera_sp._BV3C16-1]	41.644	365	193	8	30	382	30	386	1.78e-69	229
Cfa	Urogenital_tract_HMPREF9083_0679_cyclopropane-fatty-acyl-phospholipid_synthase_[Dialister_micraerophilus_DSM_19965]	40.72	361	195	7	33	382	34	386	2.76e-69	228
Cfa	Urogenital_tract_HMPREF9083_0679_cyclopropane-fatty-acyl-phospholipid_synthase_[Dialister_micraerophilus_DSM_19965]	40.72	361	195	7	33	382	34	386	2.76e-69	228
Cfa	Unknown_HMPREF1083_03719_cyclopropane-fatty-acyl-phospholipid_synthase_[Lachnospiraceae_[Clostridium]_clostridioforme_90A6]	40.274	365	191	11	32	382	39	390	3.29e-69	228
Cfa	Unknown_HMPREF1083_03719_cyclopropane-fatty-acyl-phospholipid_synthase_[Lachnospiraceae_[Clostridium]_clostridioforme_90A6]	40.274	365	191	11	32	382	39	390	3.29e-69	228
Cfa	Unknown_HMPREF1090_03035_cyclopropane-fatty-acyl-phospholipid_synthase_[Lachnospiraceae_[Clostridium]_clostridioforme_90A8]	40.274	365	191	11	32	382	39	390	3.29e-69	228
Cfa	Unknown_HMPREF1090_03035_cyclopropane-fatty-acyl-phospholipid_synthase_[Lachnospiraceae_[Clostridium]_clostridioforme_90A8]	40.274	365	191	11	32	382	39	390	3.29e-69	228
Cfa	Unknown_HMPREF1081_02652_cyclopropane-fatty-acyl-phospholipid_synthase_[Lachnospiraceae_[Clostridium]_clostridioforme_90A4]	40.274	365	191	11	32	382	39	390	3.29e-69	228
Cfa	Unknown_HMPREF1081_02652_cyclopropane-fatty-acyl-phospholipid_synthase_[Lachnospiraceae_[Clostridium]_clostridioforme_90A4]	40.274	365	191	11	32	382	39	390	3.29e-69	228
Cfa	Unknown_HMPREF1088_05060_cyclopropane-fatty-acyl-phospholipid_synthase_[Lachnospiraceae_[Clostridium]_clostridioforme_90A3]	40.274	365	191	11	32	382	39	390	3.29e-69	228
Cfa	Unknown_HMPREF1088_05060_cyclopropane-fatty-acyl-phospholipid_synthase_[Lachnospiraceae_[Clostridium]_clostridioforme_90A3]	40.274	365	191	11	32	382	39	390	3.29e-69	228
Cfa	Unknown_HMPREF1087_00138_cyclopropane-fatty-acyl-phospholipid_synthase_[Lachnospiraceae_[Clostridium]_clostridioforme_90A1]	40.274	365	191	11	32	382	39	390	3.29e-69	228
Cfa	Unknown_HMPREF1087_00138_cyclopropane-fatty-acyl-phospholipid_synthase_[Lachnospiraceae_[Clostridium]_clostridioforme_90A1]	40.274	365	191	11	32	382	39	390	3.29e-69	228
Cfa	Unknown_HMPREF1098_02716_cyclopropane-fatty-acyl-phospholipid_synthase_[Lachnospiraceae_[Clostridium]_clostridioforme_CM201]	40.274	365	191	11	32	382	39	390	3.29e-69	228
Cfa	Unknown_HMPREF1098_02716_cyclopropane-fatty-acyl-phospholipid_synthase_[Lachnospiraceae_[Clostridium]_clostridioforme_CM201]	40.274	365	191	11	32	382	39	390	3.29e-69	228
Cfa	Unknown_HMPREF1086_03119_cyclopropane-fatty-acyl-phospholipid_synthase_[Lachnospiraceae_[Clostridium]_clostridioforme_90B1]	40.274	365	191	11	32	382	39	390	3.29e-69	228
Cfa	Unknown_HMPREF1086_03119_cyclopropane-fatty-acyl-phospholipid_synthase_[Lachnospiraceae_[Clostridium]_clostridioforme_90B1]	40.274	365	191	11	32	382	39	390	3.29e-69	228
Cfa	Gastrointestinal_tract_HMPREF9467_03208_hypothetical_protein_[Lachnospiraceae_[Clostridium]_clostridioforme_2_1_49FAA]	40.274	365	191	11	32	382	39	390	3.29e-69	228
Cfa	Gastrointestinal_tract_HMPREF9467_03208_hypothetical_protein_[Lachnospiraceae_[Clostridium]_clostridioforme_2_1_49FAA]	40.274	365	191	11	32	382	39	390	3.29e-69	228
Cfa	Gastrointestinal_tract_CLOSTASPAR_03590_Cyclopropane-fatty-acyl-phospholipid_synthase_[Lachnospiraceae_[Clostridium_asparagiforme]_DSM_15981]	40.385	364	192	8	33	382	38	390	6.33e-69	227
Cfa	Gastrointestinal_tract_CLOSTASPAR_03590_Cyclopropane-fatty-acyl-phospholipid_synthase_[Lachnospiraceae_[Clostridium_asparagiforme]_DSM_15981]	40.385	364	192	8	33	382	38	390	6.33e-69	227
Cfa	Unknown_HMPREF1089_01866_cyclopropane-fatty-acyl-phospholipid_synthase_[Lachnospiraceae_[Clostridium]_bolteae_90B3]	39.891	366	191	11	32	382	39	390	9.72e-69	227
Cfa	Unknown_HMPREF1089_01866_cyclopropane-fatty-acyl-phospholipid_synthase_[Lachnospiraceae_[Clostridium]_bolteae_90B3]	39.891	366	191	11	32	382	39	390	9.72e-69	227
Cfa	Unknown_HMPREF1085_01612_cyclopropane-fatty-acyl-phospholipid_synthase_[Lachnospiraceae_[Clostridium]_bolteae_90A9]	39.891	366	191	11	32	382	39	390	9.72e-69	227
Cfa	Unknown_HMPREF1085_01612_cyclopropane-fatty-acyl-phospholipid_synthase_[Lachnospiraceae_[Clostridium]_bolteae_90A9]	39.891	366	191	11	32	382	39	390	9.72e-69	227
Cfa	Oral_HMPREF0080_00822_putative_cyclopropane-fatty-acyl-phospholipid_synthase_[Anaeroglobus_geminatus_F0357]	41.108	343	187	8	49	382	50	386	1e-68	226
Cfa	Oral_HMPREF0080_00822_putative_cyclopropane-fatty-acyl-phospholipid_synthase_[Anaeroglobus_geminatus_F0357]	41.108	343	187	8	49	382	50	386	1e-68	226
Cfa	Gastrointestinal_tract_CLOSCI_03057_Cyclopropane-fatty-acyl-phospholipid_synthase_[Lachnospiraceae_[Clostridium]_scindens_ATCC_35704]	40.688	349	182	9	48	382	46	383	1.56e-68	226
Cfa	Gastrointestinal_tract_CLOSCI_03057_Cyclopropane-fatty-acyl-phospholipid_synthase_[Lachnospiraceae_[Clostridium]_scindens_ATCC_35704]	40.688	349	182	9	48	382	46	383	1.56e-68	226
Cfa	Gastrointestinal_tract_HMPREF0993_03145_hypothetical_protein_[Lachnospiraceae_bacterium_5_1_57FAA]	40.688	349	182	9	48	382	46	383	1.56e-68	226
Cfa	Gastrointestinal_tract_HMPREF0993_03145_hypothetical_protein_[Lachnospiraceae_bacterium_5_1_57FAA]	40.688	349	182	9	48	382	46	383	1.56e-68	226
Cfa	Urogenital_tract_HMPREF9220_0563_Cyclopropane-fatty-acyl-phospholipid_synthase_[Dialister_microaerophilus_UPII_345-E]	40.72	361	195	7	33	382	34	386	1.6e-68	226
Cfa	Urogenital_tract_HMPREF0061_0680_Cyclopropane-fatty-acyl-phospholipid_synthase_[Aerococcus_viridans_ATCC_11563]	39.13	368	210	10	25	382	32	395	1.62e-68	226
Cfa	Gastrointestinal_tract_HMPREF1020_04176_hypothetical_protein_[Clostridium_sp._7_3_54FAA]	38.781	361	204	8	32	382	32	385	2.72e-68	225
Cfa	Gastrointestinal_tract_HMPREF1020_04176_hypothetical_protein_[Clostridium_sp._7_3_54FAA]	38.781	361	204	8	32	382	32	385	2.72e-68	225
Cfa	Unknown_HMPREF1082_04740_cyclopropane-fatty-acyl-phospholipid_synthase_[Lachnospiraceae_[Clostridium]_clostridioforme_90A7]	40	365	192	11	32	382	39	390	5.94e-68	225
Cfa	Unknown_HMPREF1082_04740_cyclopropane-fatty-acyl-phospholipid_synthase_[Lachnospiraceae_[Clostridium]_clostridioforme_90A7]	40	365	192	11	32	382	39	390	5.94e-68	225
Cfa	Unknown_HMPREF1097_02782_cyclopropane-fatty-acyl-phospholipid_synthase_[Lachnospiraceae_[Clostridium]_bolteae_90B8]	40	365	192	11	32	382	39	390	6.48e-68	224
Cfa	Unknown_HMPREF1097_02782_cyclopropane-fatty-acyl-phospholipid_synthase_[Lachnospiraceae_[Clostridium]_bolteae_90B8]	40	365	192	11	32	382	39	390	6.48e-68	224
Cfa	Urogenital_tract_HMPREF1249_1111_cyclopropane-fatty-acyl-phospholipid_synthase_[Jonquetella_sp._BV3C21]	38.781	361	205	8	32	382	32	386	8.63e-68	224
Cfa	Oral_GCWU000246_00515_Cyclopropane-fatty-acyl-phospholipid_synthase_[Jonquetella_anthropi_E3_33_E1]	38.781	361	205	8	32	382	32	386	8.63e-68	224
Cfa	Oral_GCWU000246_00515_Cyclopropane-fatty-acyl-phospholipid_synthase_[Jonquetella_anthropi_E3_33_E1]	38.781	361	205	8	32	382	32	386	8.63e-68	224
Cfa	Gastrointestinal_tract_HMPREF9469_00363_hypothetical_protein_[Lachnospiraceae_[Clostridium]_citroniae_WAL-17108]	39.024	369	192	9	32	382	32	385	9.96e-68	224
Cfa	Gastrointestinal_tract_HMPREF9469_00363_hypothetical_protein_[Lachnospiraceae_[Clostridium]_citroniae_WAL-17108]	39.024	369	192	9	32	382	32	385	9.96e-68	224
Cfa	Gastrointestinal_tract_HMPREF0216_00892_putative_cyclopropane-fatty-acyl-phospholipid_synthase_[Clostridium_celatum_DSM_1785]	39.779	362	199	11	32	382	34	387	1.74e-67	224
Cfa	Gastrointestinal_tract_HMPREF0216_00892_putative_cyclopropane-fatty-acyl-phospholipid_synthase_[Clostridium_celatum_DSM_1785]	39.779	362	199	11	32	382	34	387	1.74e-67	224
Cfa	Unknown_HMPREF1095_01529_cyclopropane-fatty-acyl-phospholipid_synthase_[Lachnospiraceae_[Clostridium]_bolteae_90A5]	39.726	365	193	11	32	382	34	385	1.94e-67	223
Cfa	Unknown_HMPREF1095_01529_cyclopropane-fatty-acyl-phospholipid_synthase_[Lachnospiraceae_[Clostridium]_bolteae_90A5]	39.726	365	193	11	32	382	34	385	1.94e-67	223
Cfa	Unknown_HMPREF1096_00369_cyclopropane-fatty-acyl-phospholipid_synthase_[Lachnospiraceae_[Clostridium]_bolteae_90B7]	39.726	365	193	11	32	382	34	385	1.94e-67	223
Cfa	Unknown_HMPREF1096_00369_cyclopropane-fatty-acyl-phospholipid_synthase_[Lachnospiraceae_[Clostridium]_bolteae_90B7]	39.726	365	193	11	32	382	34	385	1.94e-67	223
Cfa	Gastrointestinal_tract_DORLON_02321_Cyclopropane-fatty-acyl-phospholipid_synthase_[Dorea_longicatena_DSM_13814]	38.315	368	194	9	33	382	33	385	2.32e-67	223
Cfa	Gastrointestinal_tract_DORLON_02321_Cyclopropane-fatty-acyl-phospholipid_synthase_[Dorea_longicatena_DSM_13814]	38.315	368	194	9	33	382	33	385	2.32e-67	223
Cfa	Urogenital_tract_HMPREF0889_0394_Cyclopropane-fatty-acyl-phospholipid_synthase_[Megasphaera_genomosp._type_1_str._28L]	40	365	199	8	30	382	30	386	2.52e-67	223
Cfa	Gastrointestinal_tract_CLS_12610_cyclopropane-fatty-acyl-phospholipid_synthase_[Lachnospiraceae_[Clostridium]_cf._saccharolyticum_K10]	38.965	367	198	10	31	382	33	388	2.6e-67	223
Cfa	Urogenital_tract_HMPREF9282_01001_hypothetical_protein_[Veillonella_ratti_ACS-216-V-Col6b]	38.997	359	204	7	33	382	40	392	3.16e-67	223
Cfa	Urogenital_tract_HMPREF9282_01001_hypothetical_protein_[Veillonella_ratti_ACS-216-V-Col6b]	38.997	359	204	7	33	382	40	392	3.16e-67	223
Cfa	Urogenital_tract_HMPREF1039_0406_Cyclopropane-fatty-acyl-phospholipid_synthase_[Megasphaera_sp._UPII_199-6]	40	365	199	8	30	382	30	386	3.59e-67	223
Cfa	Gastrointestinal_tract_CLOBOL_01919_hypothetical_protein_[Lachnospiraceae_[Clostridium]_bolteae_ATCC_BAA-613]	39.726	365	193	11	32	382	64	415	4.58e-67	223
Cfa	Gastrointestinal_tract_CLOBOL_01919_hypothetical_protein_[Lachnospiraceae_[Clostridium]_bolteae_ATCC_BAA-613]	39.726	365	193	11	32	382	64	415	4.58e-67	223
Cfa	Gastrointestinal_tract_ANACAC_00162_Cyclopropane-fatty-acyl-phospholipid_synthase_[Anaerostipes_caccae_DSM_14662]	39.429	350	196	10	42	382	44	386	5.93e-67	222
Cfa	Gastrointestinal_tract_ANACAC_00162_Cyclopropane-fatty-acyl-phospholipid_synthase_[Anaerostipes_caccae_DSM_14662]	39.429	350	196	10	42	382	44	386	5.93e-67	222
Cfa	Gastrointestinal_tract_RUMHYD_01549_Cyclopropane-fatty-acyl-phospholipid_synthase_[Blautia_hydrogenotrophica_DSM_10507]	38.624	378	202	10	20	382	33	395	5.99e-67	222
Cfa	Gastrointestinal_tract_RUMHYD_01549_Cyclopropane-fatty-acyl-phospholipid_synthase_[Blautia_hydrogenotrophica_DSM_10507]	38.624	378	202	10	20	382	33	395	5.99e-67	222
Cfa	Gastrointestinal_tract_CLOM621_08872_Cyclopropane-fatty-acyl-phospholipid_synthase_[Clostridium_sp._M62/1]	38.965	367	198	10	31	382	58	413	6.18e-67	223
Cfa	Gastrointestinal_tract_CLOM621_08872_Cyclopropane-fatty-acyl-phospholipid_synthase_[Clostridium_sp._M62/1]	38.965	367	198	10	31	382	58	413	6.18e-67	223
Cfa	Unknown_HMPREF1084_02496_hypothetical_protein_[Clostridium_butyricum_60E.3]	45.018	271	141	6	119	382	118	387	7.9e-67	222
Cfa	Unknown_HMPREF1084_02496_hypothetical_protein_[Clostridium_butyricum_60E.3]	45.018	271	141	6	119	382	118	387	7.9e-67	222
Cfa	Gastrointestinal_tract_CBFG_00383_putative_cyclopropane-fatty-acyl-phospholipid_synthase_[Clostridiales_bacterium_1_7_47FAA]	39.344	366	195	10	32	382	37	390	1.7e-66	221
Cfa	Unknown_HMPREF1093_03664_cyclopropane-fatty-acyl-phospholipid_synthase_[Lachnospiraceae_[Clostridium]_hathewayi_12489931]	39.452	365	196	8	32	382	34	387	1.9e-66	221
Cfa	Unknown_HMPREF1093_03664_cyclopropane-fatty-acyl-phospholipid_synthase_[Lachnospiraceae_[Clostridium]_hathewayi_12489931]	39.452	365	196	8	32	382	34	387	1.9e-66	221
Cfa	Gastrointestinal_tract_RSAG_01447_hypothetical_protein_[Ruminococcus_sp._5_1_39BFAA]	38.781	361	202	8	33	382	40	392	2.93e-66	220
Cfa	Gastrointestinal_tract_HMPREF9402_0530_putative_cyclopropane-fatty-acyl-phospholipid_synthase_[Turicibacter_sp._HGF1]	38.674	362	201	9	33	382	35	387	4.57e-66	220
Cfa	Urogenital_tract_HMPREF9318_01247_hypothetical_protein_[Streptococcus_urinalis_FB127-CNA-2]	36.901	355	207	8	32	374	33	382	5.37e-66	220
Cfa	Urogenital_tract_HMPREF9318_01247_hypothetical_protein_[Streptococcus_urinalis_FB127-CNA-2]	36.901	355	207	8	32	374	33	382	5.37e-66	220
Cfa	Gastrointestinal_tract_CUW_1380_cyclopropane-fatty-acyl-phospholipid_synthase_[Turicibacter_sanguinis_PC909]	38.674	362	201	9	33	382	35	387	6.36e-66	219
Cfa	Gastrointestinal_tract_CLOSTHATH_03598_Cyclopropane-fatty-acyl-phospholipid_synthase_[Lachnospiraceae_[Clostridium]_hathewayi_DSM_13479]	40.974	349	181	8	48	382	55	392	8.73e-66	219
Cfa	Gastrointestinal_tract_CLOSTHATH_03598_Cyclopropane-fatty-acyl-phospholipid_synthase_[Lachnospiraceae_[Clostridium]_hathewayi_DSM_13479]	40.974	349	181	8	48	382	55	392	8.73e-66	219
Cfa	Gastrointestinal_tract_HMPREF9476_00743_hypothetical_protein_[Clostridium_perfringens_WAL-14572]	39.071	366	195	10	33	382	35	388	1.27e-65	219
Cfa	Gastrointestinal_tract_HMPREF9476_00743_hypothetical_protein_[Clostridium_perfringens_WAL-14572]	39.071	366	195	10	33	382	35	388	1.27e-65	219
Cfa	Gastrointestinal_tract_BRYFOR_08319_Cyclopropane-fatty-acyl-phospholipid_synthase_[Marvinbryantia_formatexigens_DSM_14469]	39.193	347	186	9	50	382	53	388	1.73e-65	218
Cfa	Gastrointestinal_tract_HMPREF9474_03330_hypothetical_protein_[Lachnospiraceae_[Clostridium]_symbiosum_WAL-14163]	37.637	364	202	8	33	382	36	388	2.8e-65	218
Cfa	Gastrointestinal_tract_HMPREF9474_03330_hypothetical_protein_[Lachnospiraceae_[Clostridium]_symbiosum_WAL-14163]	37.637	364	202	8	33	382	36	388	2.8e-65	218
Cfa	Gastrointestinal_tract_HMPREF9475_03007_Cyclopropane-fatty-acyl-phospholipid_synthase_[Lachnospiraceae_[Clostridium]_symbiosum_WAL-14673]	37.637	364	202	8	33	382	36	388	2.8e-65	218
Cfa	Gastrointestinal_tract_HMPREF9475_03007_Cyclopropane-fatty-acyl-phospholipid_synthase_[Lachnospiraceae_[Clostridium]_symbiosum_WAL-14673]	37.637	364	202	8	33	382	36	388	2.8e-65	218
Cfa	Gastrointestinal_tract_HMPREF1020_02227_hypothetical_protein_[Clostridium_sp._7_3_54FAA]	37.637	364	202	8	33	382	36	388	2.83e-65	218
Cfa	Gastrointestinal_tract_HMPREF1020_02227_hypothetical_protein_[Clostridium_sp._7_3_54FAA]	37.637	364	202	8	33	382	36	388	2.83e-65	218
Cfa	Gastrointestinal_tract_HMPREF9399_0312_Cyclopropane-fatty-acyl-phospholipid_synthase_[Campylobacter_coli_JV20]	44.526	274	143	5	117	382	110	382	4.7e-65	217
Cfa	Gastrointestinal_tract_HMPREF9399_0312_Cyclopropane-fatty-acyl-phospholipid_synthase_[Campylobacter_coli_JV20]	44.526	274	143	5	117	382	110	382	4.7e-65	217
Cfa	Gastrointestinal_tract_EUBHAL_00279_Cyclopropane-fatty-acyl-phospholipid_synthase_[Eubacterium_[Eubacterium]_hallii_DSM_3353]	37.822	349	192	7	48	382	76	413	1.32e-64	217
Cfa	Unknown_HMPREF1092_01624_hypothetical_protein_[Clostridium_colicanis_209318]	39.71	345	192	9	48	382	50	388	1.48e-64	216
Cfa	Unknown_HMPREF1092_01624_hypothetical_protein_[Clostridium_colicanis_209318]	39.71	345	192	9	48	382	50	388	1.48e-64	216
Cfa	Unknown_HMPREF9697_01060_hypothetical_protein_[Afipia_felis_ATCC_53690]	38.177	351	199	8	35	372	36	381	1.54e-64	217
Cfa	Unknown_HMPREF9697_01060_hypothetical_protein_[Afipia_felis_ATCC_53690]	38.177	351	199	8	35	372	36	381	1.54e-64	217
Cfa	Gastrointestinal_tract_HMPREF0994_03222_cyclopropane-fatty-acyl-phospholipid_synthase_[Lachnospiraceae_bacterium_3_1_57FAA_CT1]	38.889	342	184	9	55	382	55	385	9.57e-64	214
Cfa	Gastrointestinal_tract_HMPREF0994_03222_cyclopropane-fatty-acyl-phospholipid_synthase_[Lachnospiraceae_bacterium_3_1_57FAA_CT1]	38.889	342	184	9	55	382	55	385	9.57e-64	214
Cfa	Gastrointestinal_tract_CK1_23960_cyclopropane-fatty-acyl-phospholipid_synthase_[Ruminococcus_sp._SR1/5]	39.244	344	190	8	50	382	57	392	1.2e-63	214
Cfa	Gastrointestinal_tract_HMPREF9473_04980_hypothetical_protein_[Lachnospiraceae_[Clostridium]_hathewayi_WAL-18680]	38.356	365	198	9	33	382	33	385	1.6e-63	213
Cfa	Gastrointestinal_tract_HMPREF9473_04980_hypothetical_protein_[Lachnospiraceae_[Clostridium]_hathewayi_WAL-18680]	38.356	365	198	9	33	382	33	385	1.6e-63	213
Cfa	Urogenital_tract_HMPREF0528_1577_Cyclopropane-fatty-acyl-phospholipid_synthase_[Lactobacillus_johnsonii_ATCC_33200]	36.212	359	209	9	26	373	27	376	7.72e-63	211
Cfa	Urogenital_tract_HMPREF0528_1577_Cyclopropane-fatty-acyl-phospholipid_synthase_[Lactobacillus_johnsonii_ATCC_33200]	36.212	359	209	9	26	373	27	376	7.72e-63	211
Cfa	Gastrointestinal_tract_HMPREF9454_01481_hypothetical_protein_[Megamonas_funiformis_YIT_11815]	38.953	344	191	8	50	382	53	388	1.1e-62	211
Cfa	Gastrointestinal_tract_HMPREF9454_01481_hypothetical_protein_[Megamonas_funiformis_YIT_11815]	38.953	344	191	8	50	382	53	388	1.1e-62	211
Cfa	Gastrointestinal_tract_HMPREF0494_0308_Cyclopropane-fatty-acyl-phospholipid_synthase_[Lactobacillus_antri_DSM_16041]	36.592	358	211	8	26	374	27	377	1.25e-62	211
Cfa	Gastrointestinal_tract_HMPREF0494_0308_Cyclopropane-fatty-acyl-phospholipid_synthase_[Lactobacillus_antri_DSM_16041]	36.592	358	211	8	26	374	27	377	1.25e-62	211
Cfa	Urogenital_tract_HMPREF9265_1473_Cyclopropane-fatty-acyl-phospholipid_synthase_[Lactobacillus_oris_PB013-T2-3]	36.872	358	210	8	26	374	27	377	1.37e-62	211
Cfa	Oral_HMPREF9102_2046_putative_cyclopropane-fatty-acyl-phospholipid_synthase_[Lactobacillus_oris_F0423]	36.872	358	210	8	26	374	27	377	1.37e-62	211
Cfa	Urogenital_tract_HMPREF9269_1414_Cyclopropane-fatty-acyl-phospholipid_synthase_[Lactobacillus_salivarius_ACS-116-V-Col5a]	37.714	350	203	9	32	373	33	375	3.32e-62	210
Cfa	Urogenital_tract_HMPREF9321_0248_Cyclopropane-fatty-acyl-phospholipid_synthase_[Veillonella_atypica_ACS-049-V-Sch6]	40.166	361	197	9	33	382	36	388	4.74e-62	209
Cfa	Urogenital_tract_HMPREF0514_10849_Cyclopropane-fatty-acyl-phospholipid_synthase_[Lactobacillus_gasseri_JV-V03]	36.544	353	204	9	32	373	33	376	4.97e-62	209
Cfa	Urogenital_tract_HMPREF0514_10849_Cyclopropane-fatty-acyl-phospholipid_synthase_[Lactobacillus_gasseri_JV-V03]	36.544	353	204	9	32	373	33	376	4.97e-62	209
Cfa	Gastrointestinal_tract_HMPREF9453_00681_hypothetical_protein_[Dialister_succinatiphilus_YIT_11850]	38.315	368	192	15	33	378	32	386	5.23e-62	209
Cfa	Gastrointestinal_tract_HMPREF9453_00681_hypothetical_protein_[Dialister_succinatiphilus_YIT_11850]	38.315	368	192	15	33	378	32	386	5.23e-62	209
Cfa	Gastrointestinal_tract_HMPREF0492_1655_Cyclopropane-fatty-acyl-phospholipid_synthase_[Lactobacillus_acidophilus_ATCC_4796]	37.36	356	197	9	32	373	25	368	5.54e-62	209
Cfa	Gastrointestinal_tract_HMPREF0492_1655_Cyclopropane-fatty-acyl-phospholipid_synthase_[Lactobacillus_acidophilus_ATCC_4796]	37.36	356	197	9	32	373	25	368	5.54e-62	209
Cfa	Unknown_HMPREF9684_0897_Cyclopropane-fatty-acyl-phospholipid_synthase_[Veillonella_atypica_ACS-134-V-Col7a]	40.166	361	197	9	33	382	36	388	6.89e-62	209
Cfa	Oral_HMPREF0381_1382_Cyclopropane-fatty-acyl-phospholipid_synthase_[Lachnoanaerobaculum_saburreum_DSM_3986]	37.534	365	201	9	33	382	34	386	8.36e-62	209
Cfa	Oral_HMPREF0381_1382_Cyclopropane-fatty-acyl-phospholipid_synthase_[Lachnoanaerobaculum_saburreum_DSM_3986]	37.534	365	201	9	33	382	34	386	8.36e-62	209
Cfa	Unknown_HMPREF9696_01002_hypothetical_protein_[Afipia_clevelandensis_ATCC_49720]	37.288	354	199	9	37	372	59	407	9.42e-62	209
Cfa	Unknown_HMPREF9696_01002_hypothetical_protein_[Afipia_clevelandensis_ATCC_49720]	37.288	354	199	9	37	372	59	407	9.42e-62	209
Cfa	Oral_HMPREF0545_0441_Cyclopropane-fatty-acyl-phospholipid_synthase_[Lactobacillus_salivarius_ATCC_11741]	37.429	350	204	9	32	373	33	375	1.3e-61	208
Cfa	Oral_HMPREF0545_0441_Cyclopropane-fatty-acyl-phospholipid_synthase_[Lactobacillus_salivarius_ATCC_11741]	37.429	350	204	9	32	373	33	375	1.3e-61	208
Cfa	Oral_HMPREF1151_1165_cyclopropane-fatty-acyl-phospholipid_synthase_[Veillonella_sp._ACP1]	40.166	361	197	9	33	382	36	388	1.88e-61	208
Cfa	Oral_HMPREF0870_00097_putative_cyclopropane-fatty-acyl-phospholipid_synthase_[Veillonella_atypica_KON]	40.166	361	197	9	33	382	36	388	1.88e-61	208
Cfa	Oral_HMPREF0870_00097_putative_cyclopropane-fatty-acyl-phospholipid_synthase_[Veillonella_atypica_KON]	40.166	361	197	9	33	382	36	388	1.88e-61	208
Cfa	Gastrointestinal_tract_HMPREF1477_00953_hypothetical_protein_[Veillonella_sp._HPA0037]	40.166	361	197	9	33	382	36	388	1.88e-61	208
Cfa	Gastrointestinal_tract_HMPREF1477_00953_hypothetical_protein_[Veillonella_sp._HPA0037]	40.166	361	197	9	33	382	36	388	1.88e-61	208
Cfa	Gastrointestinal_tract_HMPREF0531_12871_Cyclopropane-fatty-acyl-phospholipid_synthase_[Lactobacillus_plantarum_subsp._plantarum_ATCC_14917_=_JCM_1149_=]	36.752	351	209	9	33	376	34	378	2.05e-61	208
Cfa	Gastrointestinal_tract_HMPREF0531_12871_Cyclopropane-fatty-acyl-phospholipid_synthase_[Lactobacillus_plantarum_subsp._plantarum_ATCC_14917_=_JCM_1149_=]	36.752	351	209	9	33	376	34	378	2.05e-61	208
Cfa	Oral_HMPREF9970_2627_cyclopropane-fatty-acyl-phospholipid_synthase_[Lachnoanaerobaculum_saburreum_F0468]	37.534	365	201	9	33	382	34	386	2.25e-61	207
Cfa	Gastrointestinal_tract_HMPREF4655_21228_Cyclopropane-fatty-acyl-phospholipid_synthase_[Helicobacter_pylori_35A]	37.396	361	203	9	34	382	35	384	2.74e-61	207
Cfa	Unknown_HMPREF9695_01544_hypothetical_protein_[Afipia_broomeae_ATCC_49717]	37.822	349	201	8	36	372	37	381	3.63e-61	208
Cfa	Unknown_HMPREF9695_01544_hypothetical_protein_[Afipia_broomeae_ATCC_49717]	37.822	349	201	8	36	372	37	381	3.63e-61	208
Cfa	Gastrointestinal_tract_CLOHYLEM_05272_Cyclopropane-fatty-acyl-phospholipid_synthase_[Lachnospiraceae_[Clostridium]_hylemonae_DSM_15053]	37.808	365	209	10	29	382	26	383	3.71e-61	207
Cfa	Gastrointestinal_tract_CLOHYLEM_05272_Cyclopropane-fatty-acyl-phospholipid_synthase_[Lachnospiraceae_[Clostridium]_hylemonae_DSM_15053]	37.808	365	209	10	29	382	26	383	3.71e-61	207
Cfa	Urogenital_tract_LBGG_01888_Cyclopropane-fatty-acyl-phospholipid_synthase_[Lactobacillus_gasseri_MV-22]	35.977	353	206	9	32	373	33	376	3.89e-61	207
Cfa	Unknown_HMPREF9718_02649_hypothetical_protein_[Sphingobium_yanoikuyae_ATCC_51230]	36.765	340	198	6	50	372	52	391	3.95e-61	207
Cfa	Unknown_HMPREF9718_02649_hypothetical_protein_[Sphingobium_yanoikuyae_ATCC_51230]	36.765	340	198	6	50	372	52	391	3.95e-61	207
Cfa	Unknown_HMPREF9696_00606_hypothetical_protein_[Afipia_clevelandensis_ATCC_49720]	36.963	349	204	6	36	372	40	384	4.49e-61	207
Cfa	Unknown_HMPREF9696_00606_hypothetical_protein_[Afipia_clevelandensis_ATCC_49720]	36.963	349	204	6	36	372	40	384	4.49e-61	207
Cfa	Gastrointestinal_tract_HMPREF0493_0327_Cyclopropane-fatty-acyl-phospholipid_synthase_[Lactobacillus_amylolyticus_DSM_11664]	37.394	353	201	9	32	373	33	376	6.53e-61	206
Cfa	Gastrointestinal_tract_HMPREF0623_1161_Cyclopropane-fatty-acyl-phospholipid_synthase_[Pediococcus_acidilactici_DSM_20284]	36.752	351	205	9	32	373	33	375	7.71e-61	206
Cfa	Gastrointestinal_tract_HMPREF0623_1161_Cyclopropane-fatty-acyl-phospholipid_synthase_[Pediococcus_acidilactici_DSM_20284]	36.752	351	205	9	32	373	33	375	7.71e-61	206
Cfa	Oral_VEIDISOL_01878_Cyclopropane-fatty-acyl-phospholipid_synthase_[Veillonella_dispar_ATCC_17748]	39.612	361	199	9	33	382	36	388	9.3e-61	206
Cfa	Oral_VEIDISOL_01878_Cyclopropane-fatty-acyl-phospholipid_synthase_[Veillonella_dispar_ATCC_17748]	39.612	361	199	9	33	382	36	388	9.3e-61	206
Cfa	Urogenital_tract_HMPREF0516_00215_cyclopropane-fatty-acyl-phospholipid_synthase_[Lactobacillus_gasseri_SJ-9E-US]	35.694	353	207	9	32	373	33	376	1.51e-60	206
Cfa	Unknown_HMPREF9695_01791_hypothetical_protein_[Afipia_broomeae_ATCC_49717]	36.441	354	202	9	37	372	59	407	1.58e-60	206
Cfa	Unknown_HMPREF9695_01791_hypothetical_protein_[Afipia_broomeae_ATCC_49717]	36.441	354	202	9	37	372	59	407	1.58e-60	206
Cfa	Gastrointestinal_tract_HMPREF1399_00119_Cyclopropane-fatty-acyl-phospholipid_synthase_[Helicobacter_pylori_GAM118Bi]	37.95	361	201	11	34	382	35	384	1.7e-60	205
Cfa	Gastrointestinal_tract_HMPREF1399_00119_Cyclopropane-fatty-acyl-phospholipid_synthase_[Helicobacter_pylori_GAM118Bi]	37.95	361	201	11	34	382	35	384	1.7e-60	205
Cfa	Gastrointestinal_tract_HMPREF0462_1053_Cyclopropane-fatty-acyl-phospholipid_synthase_[Helicobacter_pylori_83]	37.119	361	204	9	34	382	35	384	2.02e-60	205
Cfa	Gastrointestinal_tract_HMPREF9024_00235_Cyclopropane-fatty-acyl-phospholipid_synthase_[Pediococcus_acidilactici_7_4]	36.752	351	205	9	32	373	33	375	2.03e-60	205
Cfa	Airways_HMPREF0484_5186_Cyclopropane-fatty-acyl-phospholipid_synthase_[Klebsiella_pneumoniae_subsp._rhinoscleromatis_ATCC_13884]	36.313	358	199	9	37	372	55	405	2.87e-60	205
Cfa	Airways_HMPREF0484_5186_Cyclopropane-fatty-acyl-phospholipid_synthase_[Klebsiella_pneumoniae_subsp._rhinoscleromatis_ATCC_13884]	36.313	358	199	9	37	372	55	405	2.87e-60	205
Cfa	Gastrointestinal_tract_HMPREF0518_0109_Cyclopropane-fatty-acyl-phospholipid_synthase_[Lactobacillus_helveticus_DSM_20075]	37.853	354	200	10	32	374	25	369	2.93e-60	204
Cfa	Gastrointestinal_tract_HMPREF0518_0109_Cyclopropane-fatty-acyl-phospholipid_synthase_[Lactobacillus_helveticus_DSM_20075]	37.853	354	200	10	32	374	25	369	2.93e-60	204
Cfa	Gastrointestinal_tract_HMPREF1429_01362_Cyclopropane-fatty-acyl-phospholipid_synthase_[Helicobacter_pylori_GAM93Bi]	37.673	361	202	10	34	382	44	393	2.95e-60	205
Cfa	Gastrointestinal_tract_HMPREF1429_01362_Cyclopropane-fatty-acyl-phospholipid_synthase_[Helicobacter_pylori_GAM93Bi]	37.673	361	202	10	34	382	44	393	2.95e-60	205
Cfa	Gastrointestinal_tract_HMPREF1441_01632_Cyclopropane-fatty-acyl-phospholipid_synthase_[Helicobacter_pylori_HP250ASi]	37.673	361	202	10	34	382	49	398	3.39e-60	205
Cfa	Gastrointestinal_tract_HMPREF1441_01632_Cyclopropane-fatty-acyl-phospholipid_synthase_[Helicobacter_pylori_HP250ASi]	37.673	361	202	10	34	382	49	398	3.39e-60	205
Cfa	Gastrointestinal_tract_HMPREF1443_00365_Cyclopropane-fatty-acyl-phospholipid_synthase_[Helicobacter_pylori_HP250BFi]	37.673	361	202	10	34	382	49	398	3.39e-60	205
Cfa	Gastrointestinal_tract_HMPREF1443_00365_Cyclopropane-fatty-acyl-phospholipid_synthase_[Helicobacter_pylori_HP250BFi]	37.673	361	202	10	34	382	49	398	3.39e-60	205
Cfa	Gastrointestinal_tract_HMPREF1412_00743_Cyclopropane-fatty-acyl-phospholipid_synthase_[Helicobacter_pylori_GAM250T]	37.673	361	202	10	34	382	49	398	3.39e-60	205
Cfa	Gastrointestinal_tract_HMPREF1412_00743_Cyclopropane-fatty-acyl-phospholipid_synthase_[Helicobacter_pylori_GAM250T]	37.673	361	202	10	34	382	49	398	3.39e-60	205
Cfa	Gastrointestinal_tract_HMPREF1438_01151_Cyclopropane-fatty-acyl-phospholipid_synthase_[Helicobacter_pylori_HP250AFii]	37.673	361	202	10	34	382	49	398	3.39e-60	205
Cfa	Gastrointestinal_tract_HMPREF1438_01151_Cyclopropane-fatty-acyl-phospholipid_synthase_[Helicobacter_pylori_HP250AFii]	37.673	361	202	10	34	382	49	398	3.39e-60	205
Cfa	Gastrointestinal_tract_HMPREF1446_00852_Cyclopropane-fatty-acyl-phospholipid_synthase_[Helicobacter_pylori_HP250BFiV]	37.673	361	202	10	34	382	49	398	3.39e-60	205
Cfa	Gastrointestinal_tract_HMPREF1446_00852_Cyclopropane-fatty-acyl-phospholipid_synthase_[Helicobacter_pylori_HP250BFiV]	37.673	361	202	10	34	382	49	398	3.39e-60	205
Cfa	Gastrointestinal_tract_HMPREF1411_01161_Cyclopropane-fatty-acyl-phospholipid_synthase_[Helicobacter_pylori_GAM250AFi]	37.673	361	202	10	34	382	49	398	3.39e-60	205
Cfa	Gastrointestinal_tract_HMPREF1411_01161_Cyclopropane-fatty-acyl-phospholipid_synthase_[Helicobacter_pylori_GAM250AFi]	37.673	361	202	10	34	382	49	398	3.39e-60	205
Cfa	Gastrointestinal_tract_HMPREF1442_00481_Cyclopropane-fatty-acyl-phospholipid_synthase_[Helicobacter_pylori_HP250ASii]	37.673	361	202	10	34	382	49	398	3.39e-60	205
Cfa	Gastrointestinal_tract_HMPREF1442_00481_Cyclopropane-fatty-acyl-phospholipid_synthase_[Helicobacter_pylori_HP250ASii]	37.673	361	202	10	34	382	49	398	3.39e-60	205
Cfa	Gastrointestinal_tract_HMPREF1444_01342_Cyclopropane-fatty-acyl-phospholipid_synthase_[Helicobacter_pylori_HP250BFii]	37.673	361	202	10	34	382	49	398	3.39e-60	205
Cfa	Gastrointestinal_tract_HMPREF1444_01342_Cyclopropane-fatty-acyl-phospholipid_synthase_[Helicobacter_pylori_HP250BFii]	37.673	361	202	10	34	382	49	398	3.39e-60	205
Cfa	Gastrointestinal_tract_HMPREF1439_00430_Cyclopropane-fatty-acyl-phospholipid_synthase_[Helicobacter_pylori_HP250AFiii]	37.673	361	202	10	34	382	49	398	3.39e-60	205
Cfa	Gastrointestinal_tract_HMPREF1439_00430_Cyclopropane-fatty-acyl-phospholipid_synthase_[Helicobacter_pylori_HP250AFiii]	37.673	361	202	10	34	382	49	398	3.39e-60	205
Cfa	Gastrointestinal_tract_HMPREF1413_00007_Cyclopropane-fatty-acyl-phospholipid_synthase_[Helicobacter_pylori_GAM252Bi]	37.673	361	202	10	34	382	49	398	3.39e-60	205
Cfa	Gastrointestinal_tract_HMPREF1413_00007_Cyclopropane-fatty-acyl-phospholipid_synthase_[Helicobacter_pylori_GAM252Bi]	37.673	361	202	10	34	382	49	398	3.39e-60	205
Cfa	Gastrointestinal_tract_HMPREF1440_00480_Cyclopropane-fatty-acyl-phospholipid_synthase_[Helicobacter_pylori_HP250AFiV]	37.673	361	202	10	34	382	49	398	3.39e-60	205
Cfa	Gastrointestinal_tract_HMPREF1440_00480_Cyclopropane-fatty-acyl-phospholipid_synthase_[Helicobacter_pylori_HP250AFiV]	37.673	361	202	10	34	382	49	398	3.39e-60	205
Cfa	Gastrointestinal_tract_HMPREF1447_01085_Cyclopropane-fatty-acyl-phospholipid_synthase_[Helicobacter_pylori_HP250BSi]	37.673	361	202	10	34	382	49	398	3.39e-60	205
Cfa	Gastrointestinal_tract_HMPREF1447_01085_Cyclopropane-fatty-acyl-phospholipid_synthase_[Helicobacter_pylori_HP250BSi]	37.673	361	202	10	34	382	49	398	3.39e-60	205
Cfa	Gastrointestinal_tract_HMPREF1414_00058_Cyclopropane-fatty-acyl-phospholipid_synthase_[Helicobacter_pylori_GAM252T]	37.673	361	202	10	34	382	49	398	3.39e-60	205
Cfa	Gastrointestinal_tract_HMPREF1414_00058_Cyclopropane-fatty-acyl-phospholipid_synthase_[Helicobacter_pylori_GAM252T]	37.673	361	202	10	34	382	49	398	3.39e-60	205
Cfa	Gastrointestinal_tract_HMPREF1445_00324_Cyclopropane-fatty-acyl-phospholipid_synthase_[Helicobacter_pylori_HP250BFiii]	37.673	361	202	10	34	382	49	398	3.39e-60	205
Cfa	Gastrointestinal_tract_HMPREF1445_00324_Cyclopropane-fatty-acyl-phospholipid_synthase_[Helicobacter_pylori_HP250BFiii]	37.673	361	202	10	34	382	49	398	3.39e-60	205
Cfa	Oral_HMPREF1035_0154_Cyclopropane-fatty-acyl-phospholipid_synthase_[Veillonella_parvula_ATCC_17745]	40.058	347	187	10	48	382	51	388	4.36e-60	204
Cfa	Unknown_HMPREF1160_2173_cyclopropane-fatty-acyl-phospholipid_synthase_[Enterococcus_faecalis_E12]	39.481	347	187	11	48	382	51	386	5.23e-60	204
Cfa	Unknown_HMPREF1160_2173_cyclopropane-fatty-acyl-phospholipid_synthase_[Enterococcus_faecalis_E12]	39.481	347	187	11	48	382	51	386	5.23e-60	204
Cfa	Oral_HMPREF0347_6068_Cyclopropane-fatty-acyl-phospholipid_synthase_[Enterococcus_faecalis_TUSoD_Ef11]	39.481	347	187	11	48	382	51	386	5.23e-60	204
Cfa	Gastrointestinal_tract_ENT_02710_cyclopropane-fatty-acyl-phospholipid_synthase_[Enterococcus_sp._7L76]	39.481	347	187	11	48	382	51	386	5.23e-60	204
Cfa	Gastrointestinal_tract_CUI_1917_cyclopropane-fatty-acyl-phospholipid_synthase_[Enterococcus_faecalis_PC1.1]	39.481	347	187	11	48	382	51	386	5.52e-60	204
Cfa	Gastrointestinal_tract_HMPREF1397_00198_Cyclopropane-fatty-acyl-phospholipid_synthase_[Helicobacter_pylori_GAM115Ai]	37.396	361	203	10	34	382	35	384	7.16e-60	204
Cfa	Gastrointestinal_tract_HMPREF1397_00198_Cyclopropane-fatty-acyl-phospholipid_synthase_[Helicobacter_pylori_GAM115Ai]	37.396	361	203	10	34	382	35	384	7.16e-60	204
Cfa	Urogenital_tract_HMPREF0890_1589_Cyclopropane-fatty-acyl-phospholipid_synthase_[Lactobacillus_gasseri_202-4]	35.694	353	207	9	32	373	33	376	7.61e-60	204
Cfa	Unknown_HMPREF9496_02264_Cyclopropane-fatty-acyl-phospholipid_synthase_[Enterococcus_faecalis_TX4000]	39.481	347	187	11	48	382	59	394	7.63e-60	204
Cfa	Unknown_HMPREF9496_02264_Cyclopropane-fatty-acyl-phospholipid_synthase_[Enterococcus_faecalis_TX4000]	39.481	347	187	11	48	382	59	394	7.63e-60	204
Cfa	Oral_HMPREF0063_11156_Cyclopropane-fatty-acyl-phospholipid_synthase_[Aeromicrobium_marinum_DSM_15272]	35.87	368	192	11	35	372	55	408	7.72e-60	204
Cfa	Urogenital_tract_HMPREF9209_1178_Cyclopropane-fatty-acyl-phospholipid_synthase_[Lactobacillus_gasseri_224-1]	35.694	353	207	9	32	373	33	376	8.52e-60	203
Cfa	Urogenital_tract_HMPREF5175_00235_cyclopropane-fatty-acyl-phospholipid_synthase_[Lactobacillus_gasseri_SV-16A-US]	35.694	353	207	9	32	373	33	376	8.52e-60	203
Cfa	Urogenital_tract_HMPREF0506_1740_Cyclopropane-fatty-acyl-phospholipid_synthase_[Lactobacillus_crispatus_JV-V01]	36.648	352	202	8	32	373	25	365	8.62e-60	203
Cfa	Urogenital_tract_HMPREF0506_1740_Cyclopropane-fatty-acyl-phospholipid_synthase_[Lactobacillus_crispatus_JV-V01]	36.648	352	202	8	32	373	25	365	8.62e-60	203
Cfa	Urogenital_tract_HMPREF5045_00653_Cyclopropane-fatty-acyl-phospholipid_synthase_[Lactobacillus_crispatus_125-2-CHN]	36.827	353	203	8	32	373	33	376	8.89e-60	204
Cfa	Gastrointestinal_tract_HMPREF1405_00572_Cyclopropane-fatty-acyl-phospholipid_synthase_[Helicobacter_pylori_GAM231Ai]	37.396	361	203	10	34	382	35	384	9.35e-60	203
Cfa	Gastrointestinal_tract_HMPREF1405_00572_Cyclopropane-fatty-acyl-phospholipid_synthase_[Helicobacter_pylori_GAM231Ai]	37.396	361	203	10	34	382	35	384	9.35e-60	203
Cfa	Gastrointestinal_tract_HMPREF1433_00021_Cyclopropane-fatty-acyl-phospholipid_synthase_[Helicobacter_pylori_GAMchJs117Ai]	37.396	361	203	10	34	382	35	384	9.35e-60	203
Cfa	Gastrointestinal_tract_HMPREF1433_00021_Cyclopropane-fatty-acyl-phospholipid_synthase_[Helicobacter_pylori_GAMchJs117Ai]	37.396	361	203	10	34	382	35	384	9.35e-60	203
Cfa	Gastrointestinal_tract_HMPREF1425_00317_Cyclopropane-fatty-acyl-phospholipid_synthase_[Helicobacter_pylori_GAM71Ai]	37.396	361	203	10	34	382	35	384	9.35e-60	203
Cfa	Gastrointestinal_tract_HMPREF1425_00317_Cyclopropane-fatty-acyl-phospholipid_synthase_[Helicobacter_pylori_GAM71Ai]	37.396	361	203	10	34	382	35	384	9.35e-60	203
Cfa	Gastrointestinal_tract_HMPREF1392_01282_Cyclopropane-fatty-acyl-phospholipid_synthase_[Helicobacter_pylori_GAM101Biv]	37.396	361	203	10	34	382	35	384	9.35e-60	203
Cfa	Gastrointestinal_tract_HMPREF1392_01282_Cyclopropane-fatty-acyl-phospholipid_synthase_[Helicobacter_pylori_GAM101Biv]	37.396	361	203	10	34	382	35	384	9.35e-60	203
Cfa	Gastrointestinal_tract_MITSMUL_03795_Cyclopropane-fatty-acyl-phospholipid_synthase_[Mitsuokella_multacida_DSM_20544]	42.679	321	160	10	30	336	33	343	9.58e-60	202
Cfa	Gastrointestinal_tract_MITSMUL_03795_Cyclopropane-fatty-acyl-phospholipid_synthase_[Mitsuokella_multacida_DSM_20544]	42.679	321	160	10	30	336	33	343	9.58e-60	202
Cfa	Urogenital_tract_HMPREF1256_1040_cyclopropane-fatty-acyl-phospholipid_synthase_[Streptococcus_agalactiae_BV3L5]	35.262	363	200	12	32	374	33	380	9.65e-60	204
Cfa	Urogenital_tract_HMPREF9323_0021_putative_cyclopropane-fatty-acyl-phospholipid_synthase_[Veillonella_parvula_ACS-068-V-Sch12]	40.346	347	186	10	48	382	51	388	1.03e-59	203
Cfa	Urogenital_tract_HMPREF0508_01231_Cyclopropane-fatty-acyl-phospholipid_synthase_[Lactobacillus_crispatus_MV-3A-US]	36.648	352	202	8	32	373	33	373	1.04e-59	203
Cfa	Urogenital_tract_HMPREF0507_01204_hypothetical_protein_[Lactobacillus_crispatus_MV-1A-US]	36.648	352	202	8	32	373	33	373	1.04e-59	203
Cfa	Urogenital_tract_HMPREF0507_01204_hypothetical_protein_[Lactobacillus_crispatus_MV-1A-US]	36.648	352	202	8	32	373	33	373	1.04e-59	203
Cfa	Gastrointestinal_tract_HMPREF1404_00155_Cyclopropane-fatty-acyl-phospholipid_synthase_[Helicobacter_pylori_GAM210Bi]	37.396	361	203	10	34	382	35	384	1.11e-59	203
Cfa	Gastrointestinal_tract_HMPREF1404_00155_Cyclopropane-fatty-acyl-phospholipid_synthase_[Helicobacter_pylori_GAM210Bi]	37.396	361	203	10	34	382	35	384	1.11e-59	203
Cfa	Gastrointestinal_tract_HMPREF1408_00800_Cyclopropane-fatty-acyl-phospholipid_synthase_[Helicobacter_pylori_GAM245Ai]	37.396	361	203	10	34	382	35	384	1.11e-59	203
Cfa	Gastrointestinal_tract_HMPREF1408_00800_Cyclopropane-fatty-acyl-phospholipid_synthase_[Helicobacter_pylori_GAM245Ai]	37.396	361	203	10	34	382	35	384	1.11e-59	203
Cfa	Gastrointestinal_tract_HMPREF1451_00428_Cyclopropane-fatty-acyl-phospholipid_synthase_[Helicobacter_pylori_HP260BFii]	37.396	361	203	10	34	382	35	384	1.11e-59	203
Cfa	Gastrointestinal_tract_HMPREF1451_00428_Cyclopropane-fatty-acyl-phospholipid_synthase_[Helicobacter_pylori_HP260BFii]	37.396	361	203	10	34	382	35	384	1.11e-59	203
Cfa	Gastrointestinal_tract_HMPREF1436_00325_Cyclopropane-fatty-acyl-phospholipid_synthase_[Helicobacter_pylori_GAMchJs136i]	37.396	361	203	10	34	382	35	384	1.11e-59	203
Cfa	Gastrointestinal_tract_HMPREF1436_00325_Cyclopropane-fatty-acyl-phospholipid_synthase_[Helicobacter_pylori_GAMchJs136i]	37.396	361	203	10	34	382	35	384	1.11e-59	203
Cfa	Gastrointestinal_tract_HMPREF1407_00041_Cyclopropane-fatty-acyl-phospholipid_synthase_[Helicobacter_pylori_GAM244Ai]	37.396	361	203	10	34	382	35	384	1.11e-59	203
Cfa	Gastrointestinal_tract_HMPREF1407_00041_Cyclopropane-fatty-acyl-phospholipid_synthase_[Helicobacter_pylori_GAM244Ai]	37.396	361	203	10	34	382	35	384	1.11e-59	203
Cfa	Gastrointestinal_tract_HMPREF1431_00010_Cyclopropane-fatty-acyl-phospholipid_synthase_[Helicobacter_pylori_GAMchJs106B]	37.396	361	203	10	34	382	35	384	1.11e-59	203
Cfa	Gastrointestinal_tract_HMPREF1431_00010_Cyclopropane-fatty-acyl-phospholipid_synthase_[Helicobacter_pylori_GAMchJs106B]	37.396	361	203	10	34	382	35	384	1.11e-59	203
Cfa	Gastrointestinal_tract_HMPREF1418_00398_Cyclopropane-fatty-acyl-phospholipid_synthase_[Helicobacter_pylori_GAM260BSi]	37.396	361	203	10	34	382	35	384	1.11e-59	203
Cfa	Gastrointestinal_tract_HMPREF1418_00398_Cyclopropane-fatty-acyl-phospholipid_synthase_[Helicobacter_pylori_GAM260BSi]	37.396	361	203	10	34	382	35	384	1.11e-59	203
Cfa	Gastrointestinal_tract_HMPREF1406_00178_Cyclopropane-fatty-acyl-phospholipid_synthase_[Helicobacter_pylori_GAM239Bi]	37.396	361	203	10	34	382	35	384	1.11e-59	203
Cfa	Gastrointestinal_tract_HMPREF1406_00178_Cyclopropane-fatty-acyl-phospholipid_synthase_[Helicobacter_pylori_GAM239Bi]	37.396	361	203	10	34	382	35	384	1.11e-59	203
Cfa	Gastrointestinal_tract_HMPREF1430_01566_Cyclopropane-fatty-acyl-phospholipid_synthase_[Helicobacter_pylori_GAM96Ai]	37.396	361	203	10	34	382	35	384	1.11e-59	203
Cfa	Gastrointestinal_tract_HMPREF1430_01566_Cyclopropane-fatty-acyl-phospholipid_synthase_[Helicobacter_pylori_GAM96Ai]	37.396	361	203	10	34	382	35	384	1.11e-59	203
Cfa	Gastrointestinal_tract_HMPREF1427_01425_Cyclopropane-fatty-acyl-phospholipid_synthase_[Helicobacter_pylori_GAM83Bi]	37.396	361	203	10	34	382	35	384	1.11e-59	203
Cfa	Gastrointestinal_tract_HMPREF1427_01425_Cyclopropane-fatty-acyl-phospholipid_synthase_[Helicobacter_pylori_GAM83Bi]	37.396	361	203	10	34	382	35	384	1.11e-59	203
Cfa	Urogenital_tract_HMPREF0346_3014_Cyclopropane-fatty-acyl-phospholipid_synthase_[Enterococcus_faecalis_EnGen0297]	39.193	347	188	10	48	382	85	420	1.11e-59	204
Cfa	Urogenital_tract_HMPREF0346_3014_Cyclopropane-fatty-acyl-phospholipid_synthase_[Enterococcus_faecalis_EnGen0297]	39.193	347	188	10	48	382	85	420	1.11e-59	204
Cfa	Unknown_HMPREF9506_00933_Cyclopropane-fatty-acyl-phospholipid_synthase_[Enterococcus_faecalis_TX0309A]	39.193	347	188	10	48	382	85	420	1.11e-59	204
Cfa	Unknown_HMPREF9506_00933_Cyclopropane-fatty-acyl-phospholipid_synthase_[Enterococcus_faecalis_TX0309A]	39.193	347	188	10	48	382	85	420	1.11e-59	204
Cfa	Unknown_HMPREF9507_02869_Cyclopropane-fatty-acyl-phospholipid_synthase_[Enterococcus_faecalis_TX0309B]	39.193	347	188	10	48	382	85	420	1.11e-59	204
Cfa	Unknown_HMPREF9507_02869_Cyclopropane-fatty-acyl-phospholipid_synthase_[Enterococcus_faecalis_TX0309B]	39.193	347	188	10	48	382	85	420	1.11e-59	204
Cfa	Gastrointestinal_tract_HMPREF1417_00207_Cyclopropane-fatty-acyl-phospholipid_synthase_[Helicobacter_pylori_GAM260Bi]	37.396	361	203	10	34	382	35	384	1.13e-59	203
Cfa	Gastrointestinal_tract_HMPREF1417_00207_Cyclopropane-fatty-acyl-phospholipid_synthase_[Helicobacter_pylori_GAM260Bi]	37.396	361	203	10	34	382	35	384	1.13e-59	203
Cfa	Gastrointestinal_tract_HMPREF1308_04804_hypothetical_protein_[Klebsiella_pneumoniae_subsp._pneumoniae_WGLW5]	36.313	358	199	9	37	372	55	405	1.17e-59	204
Cfa	Gastrointestinal_tract_HMPREF1308_04804_hypothetical_protein_[Klebsiella_pneumoniae_subsp._pneumoniae_WGLW5]	36.313	358	199	9	37	372	55	405	1.17e-59	204
Cfa	Gastrointestinal_tract_HMPREF0873_01552_putative_cyclopropane-fatty-acyl-phospholipid_synthase_[Veillonella_sp._3_1_44]	38.736	364	202	10	31	382	34	388	1.21e-59	203
Cfa	Gastrointestinal_tract_HMPREF1452_00049_Cyclopropane-fatty-acyl-phospholipid_synthase_[Helicobacter_pylori_HP260Bi]	37.396	361	203	10	34	382	42	391	1.27e-59	203
Cfa	Gastrointestinal_tract_HMPREF1452_00049_Cyclopropane-fatty-acyl-phospholipid_synthase_[Helicobacter_pylori_HP260Bi]	37.396	361	203	10	34	382	42	391	1.27e-59	203
Cfa	Gastrointestinal_tract_HMPREF1410_00238_Cyclopropane-fatty-acyl-phospholipid_synthase_[Helicobacter_pylori_GAM249T]	37.396	361	203	10	34	382	49	398	1.57e-59	203
Cfa	Gastrointestinal_tract_HMPREF1410_00238_Cyclopropane-fatty-acyl-phospholipid_synthase_[Helicobacter_pylori_GAM249T]	37.396	361	203	10	34	382	49	398	1.57e-59	203
Cfa	Gastrointestinal_tract_HMPREF1449_00281_Cyclopropane-fatty-acyl-phospholipid_synthase_[Helicobacter_pylori_HP260AFii]	37.396	361	203	10	34	382	49	398	1.57e-59	203
Cfa	Gastrointestinal_tract_HMPREF1449_00281_Cyclopropane-fatty-acyl-phospholipid_synthase_[Helicobacter_pylori_HP260AFii]	37.396	361	203	10	34	382	49	398	1.57e-59	203
Cfa	Gastrointestinal_tract_HMPREF1448_00384_Cyclopropane-fatty-acyl-phospholipid_synthase_[Helicobacter_pylori_HP260AFi]	37.396	361	203	10	34	382	49	398	1.57e-59	203
Cfa	Gastrointestinal_tract_HMPREF1448_00384_Cyclopropane-fatty-acyl-phospholipid_synthase_[Helicobacter_pylori_HP260AFi]	37.396	361	203	10	34	382	49	398	1.57e-59	203
Cfa	Gastrointestinal_tract_HMPREF1416_00218_Cyclopropane-fatty-acyl-phospholipid_synthase_[Helicobacter_pylori_GAM260ASi]	37.396	361	203	10	34	382	49	398	1.57e-59	203
Cfa	Gastrointestinal_tract_HMPREF1416_00218_Cyclopropane-fatty-acyl-phospholipid_synthase_[Helicobacter_pylori_GAM260ASi]	37.396	361	203	10	34	382	49	398	1.57e-59	203
Cfa	Gastrointestinal_tract_HMPREF1422_01704_Cyclopropane-fatty-acyl-phospholipid_synthase_[Helicobacter_pylori_GAM268Bii]	37.396	361	203	10	34	382	49	398	1.57e-59	203
Cfa	Gastrointestinal_tract_HMPREF1422_01704_Cyclopropane-fatty-acyl-phospholipid_synthase_[Helicobacter_pylori_GAM268Bii]	37.396	361	203	10	34	382	49	398	1.57e-59	203
Cfa	Gastrointestinal_tract_HMPREF1450_00182_Cyclopropane-fatty-acyl-phospholipid_synthase_[Helicobacter_pylori_HP260ASii]	37.396	361	203	10	34	382	49	398	1.57e-59	203
Cfa	Gastrointestinal_tract_HMPREF1450_00182_Cyclopropane-fatty-acyl-phospholipid_synthase_[Helicobacter_pylori_HP260ASii]	37.396	361	203	10	34	382	49	398	1.57e-59	203
Cfa	Gastrointestinal_tract_HMPREF1402_01325_Cyclopropane-fatty-acyl-phospholipid_synthase_[Helicobacter_pylori_GAM121Aii]	37.396	361	203	10	34	382	49	398	1.57e-59	203
Cfa	Gastrointestinal_tract_HMPREF1402_01325_Cyclopropane-fatty-acyl-phospholipid_synthase_[Helicobacter_pylori_GAM121Aii]	37.396	361	203	10	34	382	49	398	1.57e-59	203
Cfa	Gastrointestinal_tract_HMPREF1391_00616_Cyclopropane-fatty-acyl-phospholipid_synthase_[Helicobacter_pylori_GAM100Ai]	37.64	356	199	10	39	382	54	398	1.6e-59	203
Cfa	Gastrointestinal_tract_HMPREF1391_00616_Cyclopropane-fatty-acyl-phospholipid_synthase_[Helicobacter_pylori_GAM100Ai]	37.64	356	199	10	39	382	54	398	1.6e-59	203
Cfa	Gastrointestinal_tract_HMPREF1409_01209_Cyclopropane-fatty-acyl-phospholipid_synthase_[Helicobacter_pylori_GAM246Ai]	37.64	356	199	10	39	382	54	398	1.6e-59	203
Cfa	Gastrointestinal_tract_HMPREF1409_01209_Cyclopropane-fatty-acyl-phospholipid_synthase_[Helicobacter_pylori_GAM246Ai]	37.64	356	199	10	39	382	54	398	1.6e-59	203
Cfa	Gastrointestinal_tract_HMPREF1428_00973_Cyclopropane-fatty-acyl-phospholipid_synthase_[Helicobacter_pylori_GAM83T]	37.396	361	203	10	34	382	42	391	1.61e-59	203
Cfa	Gastrointestinal_tract_HMPREF1428_00973_Cyclopropane-fatty-acyl-phospholipid_synthase_[Helicobacter_pylori_GAM83T]	37.396	361	203	10	34	382	42	391	1.61e-59	203
Cfa	Gastrointestinal_tract_HMPREF1401_00093_Cyclopropane-fatty-acyl-phospholipid_synthase_[Helicobacter_pylori_GAM120Ai]	37.396	361	203	10	34	382	42	391	1.61e-59	203
Cfa	Gastrointestinal_tract_HMPREF1401_00093_Cyclopropane-fatty-acyl-phospholipid_synthase_[Helicobacter_pylori_GAM120Ai]	37.396	361	203	10	34	382	42	391	1.61e-59	203
Cfa	Gastrointestinal_tract_HMPREF1420_01520_Cyclopropane-fatty-acyl-phospholipid_synthase_[Helicobacter_pylori_GAM264Ai]	37.396	361	203	10	34	382	42	391	1.61e-59	203
Cfa	Gastrointestinal_tract_HMPREF1420_01520_Cyclopropane-fatty-acyl-phospholipid_synthase_[Helicobacter_pylori_GAM264Ai]	37.396	361	203	10	34	382	42	391	1.61e-59	203
Cfa	Gastrointestinal_tract_HMPREF1393_00441_Cyclopropane-fatty-acyl-phospholipid_synthase_[Helicobacter_pylori_GAM103Bi]	37.396	361	203	10	34	382	42	391	1.61e-59	203
Cfa	Gastrointestinal_tract_HMPREF1393_00441_Cyclopropane-fatty-acyl-phospholipid_synthase_[Helicobacter_pylori_GAM103Bi]	37.396	361	203	10	34	382	42	391	1.61e-59	203
Cfa	Gastrointestinal_tract_HMPREF1421_01453_Cyclopropane-fatty-acyl-phospholipid_synthase_[Helicobacter_pylori_GAM265BSii]	37.396	361	203	10	34	382	42	391	1.61e-59	203
Cfa	Gastrointestinal_tract_HMPREF1421_01453_Cyclopropane-fatty-acyl-phospholipid_synthase_[Helicobacter_pylori_GAM265BSii]	37.396	361	203	10	34	382	42	391	1.61e-59	203
Cfa	Gastrointestinal_tract_HMPREF1394_01550_Cyclopropane-fatty-acyl-phospholipid_synthase_[Helicobacter_pylori_GAM105Ai]	37.396	361	203	10	34	382	42	391	1.61e-59	203
Cfa	Gastrointestinal_tract_HMPREF1394_01550_Cyclopropane-fatty-acyl-phospholipid_synthase_[Helicobacter_pylori_GAM105Ai]	37.396	361	203	10	34	382	42	391	1.61e-59	203
Cfa	Gastrointestinal_tract_HMPREF1434_01071_Cyclopropane-fatty-acyl-phospholipid_synthase_[Helicobacter_pylori_GAMchJs124i]	37.396	361	203	10	34	382	42	391	1.61e-59	203
Cfa	Gastrointestinal_tract_HMPREF1434_01071_Cyclopropane-fatty-acyl-phospholipid_synthase_[Helicobacter_pylori_GAMchJs124i]	37.396	361	203	10	34	382	42	391	1.61e-59	203
Cfa	Gastrointestinal_tract_HMPREF1423_00076_Cyclopropane-fatty-acyl-phospholipid_synthase_[Helicobacter_pylori_GAM270ASi]	37.64	356	199	10	39	382	40	384	1.63e-59	203
Cfa	Gastrointestinal_tract_HMPREF1423_00076_Cyclopropane-fatty-acyl-phospholipid_synthase_[Helicobacter_pylori_GAM270ASi]	37.64	356	199	10	39	382	40	384	1.63e-59	203
Cfa	Gastrointestinal_tract_HMPREF5505_0434_cyclopropane-fatty-acyl-phospholipid_synthase_[Lactobacillus_delbrueckii_subsp._lactis_DSM_20072]	37.571	354	201	10	32	374	33	377	1.66e-59	203
Cfa	Gastrointestinal_tract_HMPREF5505_0434_cyclopropane-fatty-acyl-phospholipid_synthase_[Lactobacillus_delbrueckii_subsp._lactis_DSM_20072]	37.571	354	201	10	32	374	33	377	1.66e-59	203
Cfa	Unknown_HMPREF9686_01296_hypothetical_protein_[Klebsiella_oxytoca_10-5242]	35.493	355	206	9	37	372	55	405	1.7e-59	203
Cfa	Unknown_HMPREF9686_01296_hypothetical_protein_[Klebsiella_oxytoca_10-5242]	35.493	355	206	9	37	372	55	405	1.7e-59	203
Cfa	Oral_HMPREF1144_6000_cyclopropane-fatty-acyl-phospholipid_synthase_[Klebsiella_sp._OBRC7]	35.493	355	206	9	37	372	55	405	1.7e-59	203
Cfa	Gastrointestinal_tract_HMPREF1403_00182_Cyclopropane-fatty-acyl-phospholipid_synthase_[Helicobacter_pylori_GAM201Ai]	37.119	361	204	9	34	382	35	384	1.72e-59	202
Cfa	Gastrointestinal_tract_HMPREF1403_00182_Cyclopropane-fatty-acyl-phospholipid_synthase_[Helicobacter_pylori_GAM201Ai]	37.119	361	204	9	34	382	35	384	1.72e-59	202
Cfa	Blood_HMPREF9505_00535_Cyclopropane-fatty-acyl-phospholipid_synthase_[Enterococcus_faecalis_TX0109]	39.481	347	187	11	48	382	78	413	1.72e-59	203
Cfa	Blood_HMPREF9505_00535_Cyclopropane-fatty-acyl-phospholipid_synthase_[Enterococcus_faecalis_TX0109]	39.481	347	187	11	48	382	78	413	1.72e-59	203
Cfa	Gastrointestinal_tract_HMPREF1419_01317_Cyclopropane-fatty-acyl-phospholipid_synthase_[Helicobacter_pylori_GAM263BFi]	37.673	361	202	11	34	382	35	384	2.03e-59	202
Cfa	Gastrointestinal_tract_HMPREF1419_01317_Cyclopropane-fatty-acyl-phospholipid_synthase_[Helicobacter_pylori_GAM263BFi]	37.673	361	202	11	34	382	35	384	2.03e-59	202
Cfa	Gastrointestinal_tract_HMPREF1415_00102_Cyclopropane-fatty-acyl-phospholipid_synthase_[Helicobacter_pylori_GAM254Ai]	37.64	356	199	10	39	382	47	391	2.24e-59	202
Cfa	Gastrointestinal_tract_HMPREF1415_00102_Cyclopropane-fatty-acyl-phospholipid_synthase_[Helicobacter_pylori_GAM254Ai]	37.64	356	199	10	39	382	47	391	2.24e-59	202
Cfa	Gastrointestinal_tract_HMPREF1396_01657_Cyclopropane-fatty-acyl-phospholipid_synthase_[Helicobacter_pylori_GAM114Ai]	37.396	361	203	10	34	382	42	391	2.44e-59	202
Cfa	Gastrointestinal_tract_HMPREF1396_01657_Cyclopropane-fatty-acyl-phospholipid_synthase_[Helicobacter_pylori_GAM114Ai]	37.396	361	203	10	34	382	42	391	2.44e-59	202
Cfa	Gastrointestinal_tract_HMPREF1432_00183_Cyclopropane-fatty-acyl-phospholipid_synthase_[Helicobacter_pylori_GAMchJs114i]	37.396	361	203	10	34	382	42	391	2.44e-59	202
Cfa	Gastrointestinal_tract_HMPREF1432_00183_Cyclopropane-fatty-acyl-phospholipid_synthase_[Helicobacter_pylori_GAMchJs114i]	37.396	361	203	10	34	382	42	391	2.44e-59	202
Cfa	Urogenital_tract_HMPREF9514_02908_Cyclopropane-fatty-acyl-phospholipid_synthase_[Enterococcus_faecalis_TX0855]	39.481	347	187	11	48	382	85	420	2.53e-59	203
Cfa	Urogenital_tract_HMPREF9514_02908_Cyclopropane-fatty-acyl-phospholipid_synthase_[Enterococcus_faecalis_TX0855]	39.481	347	187	11	48	382	85	420	2.53e-59	203
Cfa	Unknown_HMPREF9509_01944_Cyclopropane-fatty-acyl-phospholipid_synthase_[Enterococcus_faecalis_TX0411]	39.481	347	187	11	48	382	85	420	2.53e-59	203
Cfa	Unknown_HMPREF9509_01944_Cyclopropane-fatty-acyl-phospholipid_synthase_[Enterococcus_faecalis_TX0411]	39.481	347	187	11	48	382	85	420	2.53e-59	203
Cfa	Unknown_HMPREF9510_01923_Cyclopropane-fatty-acyl-phospholipid_synthase_[Enterococcus_faecalis_TX0470]	39.481	347	187	11	48	382	85	420	2.53e-59	203
Cfa	Unknown_HMPREF9510_01923_Cyclopropane-fatty-acyl-phospholipid_synthase_[Enterococcus_faecalis_TX0470]	39.481	347	187	11	48	382	85	420	2.53e-59	203
Cfa	Unknown_HMPREF1327_00811_Cyclopropane-fatty-acyl-phospholipid_synthase_[Enterococcus_faecalis_599]	39.481	347	187	11	48	382	85	420	2.53e-59	203
Cfa	Unknown_HMPREF1327_00811_Cyclopropane-fatty-acyl-phospholipid_synthase_[Enterococcus_faecalis_599]	39.481	347	187	11	48	382	85	420	2.53e-59	203
Cfa	Gastrointestinal_tract_HMPREF9494_01418_Cyclopropane-fatty-acyl-phospholipid_synthase_[Enterococcus_faecalis_TX2137]	39.481	347	187	11	48	382	85	420	2.53e-59	203
Cfa	Gastrointestinal_tract_HMPREF9494_01418_Cyclopropane-fatty-acyl-phospholipid_synthase_[Enterococcus_faecalis_TX2137]	39.481	347	187	11	48	382	85	420	2.53e-59	203
Cfa	Gastrointestinal_tract_HMPREF9517_01234_Cyclopropane-fatty-acyl-phospholipid_synthase_[Enterococcus_faecalis_TX1341]	39.481	347	187	11	48	382	85	420	2.53e-59	203
Cfa	Gastrointestinal_tract_HMPREF9517_01234_Cyclopropane-fatty-acyl-phospholipid_synthase_[Enterococcus_faecalis_TX1341]	39.481	347	187	11	48	382	85	420	2.53e-59	203
Cfa	Gastrointestinal_tract_HMPREF9518_00757_Cyclopropane-fatty-acyl-phospholipid_synthase_[Enterococcus_faecalis_TX1342]	39.481	347	187	11	48	382	85	420	2.53e-59	203
Cfa	Gastrointestinal_tract_HMPREF9518_00757_Cyclopropane-fatty-acyl-phospholipid_synthase_[Enterococcus_faecalis_TX1342]	39.481	347	187	11	48	382	85	420	2.53e-59	203
Cfa	Gastrointestinal_tract_HMPREF9497_01957_Cyclopropane-fatty-acyl-phospholipid_synthase_[Enterococcus_faecalis_TX4244]	39.481	347	187	11	48	382	85	420	2.53e-59	203
Cfa	Gastrointestinal_tract_HMPREF9497_01957_Cyclopropane-fatty-acyl-phospholipid_synthase_[Enterococcus_faecalis_TX4244]	39.481	347	187	11	48	382	85	420	2.53e-59	203
Cfa	Blood_HMPREF9495_00791_Cyclopropane-fatty-acyl-phospholipid_synthase_[Enterococcus_faecalis_TX2141]	39.481	347	187	11	48	382	85	420	2.53e-59	203
Cfa	Blood_HMPREF9495_00791_Cyclopropane-fatty-acyl-phospholipid_synthase_[Enterococcus_faecalis_TX2141]	39.481	347	187	11	48	382	85	420	2.53e-59	203
Cfa	Blood_HMPREF9499_00679_Cyclopropane-fatty-acyl-phospholipid_synthase_[Enterococcus_faecalis_TX0012]	39.481	347	187	11	48	382	85	420	2.53e-59	203
Cfa	Blood_HMPREF9499_00679_Cyclopropane-fatty-acyl-phospholipid_synthase_[Enterococcus_faecalis_TX0012]	39.481	347	187	11	48	382	85	420	2.53e-59	203
Cfa	Blood_HMPREF9515_00927_Cyclopropane-fatty-acyl-phospholipid_synthase_[Enterococcus_faecalis_TX0860]	39.481	347	187	11	48	382	85	420	2.53e-59	203
Cfa	Blood_HMPREF9515_00927_Cyclopropane-fatty-acyl-phospholipid_synthase_[Enterococcus_faecalis_TX0860]	39.481	347	187	11	48	382	85	420	2.53e-59	203
Cfa	Gastrointestinal_tract_HMPREF9516_00494_Cyclopropane-fatty-acyl-phospholipid_synthase_[Enterococcus_faecalis_TX1302]	39.481	347	187	11	48	382	100	435	2.65e-59	204
Cfa	Gastrointestinal_tract_HMPREF9516_00494_Cyclopropane-fatty-acyl-phospholipid_synthase_[Enterococcus_faecalis_TX1302]	39.481	347	187	11	48	382	100	435	2.65e-59	204
Cfa	Urogenital_tract_LBKG_02368_Cyclopropane-fatty-acyl-phospholipid_synthase_[Lactobacillus_crispatus_CTV-05]	36.544	353	204	8	32	373	33	376	2.66e-59	202
Cfa	Urogenital_tract_HMPREF9249_01783_hypothetical_protein_[Lactobacillus_crispatus_FB077-07]	36.544	353	204	8	32	373	33	376	2.66e-59	202
Cfa	Urogenital_tract_HMPREF9249_01783_hypothetical_protein_[Lactobacillus_crispatus_FB077-07]	36.544	353	204	8	32	373	33	376	2.66e-59	202
Cfa	Urogenital_tract_HMPREF9250_00800_hypothetical_protein_[Lactobacillus_crispatus_FB049-03]	36.544	353	204	8	32	373	33	376	2.66e-59	202
Cfa	Urogenital_tract_HMPREF9250_00800_hypothetical_protein_[Lactobacillus_crispatus_FB049-03]	36.544	353	204	8	32	373	33	376	2.66e-59	202
Cfa	Urogenital_tract_HMPREF9508_01621_Cyclopropane-fatty-acyl-phospholipid_synthase_[Enterococcus_faecalis_TX0312]	39.481	347	187	11	48	382	85	420	2.69e-59	203
Cfa	Urogenital_tract_HMPREF9508_01621_Cyclopropane-fatty-acyl-phospholipid_synthase_[Enterococcus_faecalis_TX0312]	39.481	347	187	11	48	382	85	420	2.69e-59	203
Cfa	Urogenital_tract_HMPREF9512_01682_Cyclopropane-fatty-acyl-phospholipid_synthase_[Enterococcus_faecalis_EnGen0311]	39.481	347	187	11	48	382	85	420	2.69e-59	203
Cfa	Urogenital_tract_HMPREF9512_01682_Cyclopropane-fatty-acyl-phospholipid_synthase_[Enterococcus_faecalis_EnGen0311]	39.481	347	187	11	48	382	85	420	2.69e-59	203
Cfa	Lymph_Node_HMPREF9498_01211_Cyclopropane-fatty-acyl-phospholipid_synthase_[Enterococcus_faecalis_TX4248]	39.481	347	187	11	48	382	85	420	2.69e-59	203
Cfa	Lymph_Node_HMPREF9498_01211_Cyclopropane-fatty-acyl-phospholipid_synthase_[Enterococcus_faecalis_TX4248]	39.481	347	187	11	48	382	85	420	2.69e-59	203
Cfa	Gastrointestinal_tract_HMPREF0349_2185_Cyclopropane-fatty-acyl-phospholipid_synthase_[Enterococcus_faecalis_TX1322]	39.481	347	187	11	48	382	85	420	2.69e-59	203
Cfa	Gastrointestinal_tract_HMPREF0349_2185_Cyclopropane-fatty-acyl-phospholipid_synthase_[Enterococcus_faecalis_TX1322]	39.481	347	187	11	48	382	85	420	2.69e-59	203
Cfa	Gastrointestinal_tract_HMPREF9520_00479_Cyclopropane-fatty-acyl-phospholipid_synthase_[Enterococcus_faecalis_TX1467]	39.481	347	187	11	48	382	85	420	2.69e-59	203
Cfa	Gastrointestinal_tract_HMPREF9520_00479_Cyclopropane-fatty-acyl-phospholipid_synthase_[Enterococcus_faecalis_TX1467]	39.481	347	187	11	48	382	85	420	2.69e-59	203
Cfa	Blood_HMPREF9501_01252_Cyclopropane-fatty-acyl-phospholipid_synthase_[Enterococcus_faecalis_TX0027]	39.481	347	187	11	48	382	85	420	2.69e-59	203
Cfa	Blood_HMPREF9501_01252_Cyclopropane-fatty-acyl-phospholipid_synthase_[Enterococcus_faecalis_TX0027]	39.481	347	187	11	48	382	85	420	2.69e-59	203
Cfa	Blood_HMPREF9503_01171_Cyclopropane-fatty-acyl-phospholipid_synthase_[Enterococcus_faecalis_TX0043]	39.481	347	187	11	48	382	85	420	2.69e-59	203
Cfa	Blood_HMPREF9503_01171_Cyclopropane-fatty-acyl-phospholipid_synthase_[Enterococcus_faecalis_TX0043]	39.481	347	187	11	48	382	85	420	2.69e-59	203
Cfa	Blood_HMPREF9504_01721_Cyclopropane-fatty-acyl-phospholipid_synthase_[Enterococcus_faecalis_TX0102]	39.481	347	187	11	48	382	85	420	2.69e-59	203
# BLAST processed 1 queries
# Fields: query acc.ver	subject acc.ver	% identity	alignment length	mismatches	gap opens	q. start	q. end	s. start	s. end	evalue	bit score
BKD_E1	Unknown_HMPREF1065_01494_hypothetical_protein_[Bacteroides_dorei_CL03T12C01]	99.114	677	6	0	1	677	1	677	0	1399
BKD_E1	Unknown_HMPREF1065_01494_hypothetical_protein_[Bacteroides_dorei_CL03T12C01]	99.114	677	6	0	1	677	1	677	0	1399
BKD_E1	Gastrointestinal_tract_BSBG_04128_Transketolase_C-terminal_domain_protein_[Bacteroides_sp._9_1_42FAA]	98.966	677	7	0	1	677	1	677	0	1399
BKD_E1	Unknown_HMPREF1063_00979_hypothetical_protein_[Bacteroides_dorei_CL02T00C15]	98.966	677	7	0	1	677	1	677	0	1398
BKD_E1	Unknown_HMPREF1063_00979_hypothetical_protein_[Bacteroides_dorei_CL02T00C15]	98.966	677	7	0	1	677	1	677	0	1398
BKD_E1	Unknown_HMPREF1064_04819_hypothetical_protein_[Bacteroides_dorei_CL02T12C06]	98.966	677	7	0	1	677	1	677	0	1398
BKD_E1	Unknown_HMPREF1064_04819_hypothetical_protein_[Bacteroides_dorei_CL02T12C06]	98.966	677	7	0	1	677	1	677	0	1398
BKD_E1	Gastrointestinal_tract_HMPREF0105_1063_Transketolase_C-terminal_domain_protein_[Bacteroides_sp._3_1_33FAA]	98.966	677	7	0	1	677	1	677	0	1398
BKD_E1	Gastrointestinal_tract_BSEG_03859_Transketolase_C-terminal_domain_protein_[Bacteroides_dorei_5_1_36/D4]	98.966	677	7	0	1	677	1	677	0	1398
BKD_E1	Gastrointestinal_tract_BSEG_03859_Transketolase_C-terminal_domain_protein_[Bacteroides_dorei_5_1_36/D4]	98.966	677	7	0	1	677	1	677	0	1398
BKD_E1	Gastrointestinal_tract_BACDOR_03402_Transketolase_C-terminal_domain_protein_[Bacteroides_dorei_DSM_17855]	98.966	677	7	0	1	677	1	677	0	1398
BKD_E1	Gastrointestinal_tract_BACDOR_03402_Transketolase_C-terminal_domain_protein_[Bacteroides_dorei_DSM_17855]	98.966	677	7	0	1	677	1	677	0	1398
BKD_E1	Unknown_HMPREF1068_01920_hypothetical_protein_[Bacteroides_nordii_CL02T12C05]	88.348	678	78	1	1	677	1	678	0	1271
BKD_E1	Unknown_HMPREF1068_01920_hypothetical_protein_[Bacteroides_nordii_CL02T12C05]	88.348	678	78	1	1	677	1	678	0	1271
BKD_E1	Gastrointestinal_tract_HMPREF1214_03802_2-oxoisovalerate_dehydrogenase_E1_component_[Bacteroides_sp._HPS0048]	88.348	678	78	1	1	677	1	678	0	1271
BKD_E1	Gastrointestinal_tract_HMPREF1214_03802_2-oxoisovalerate_dehydrogenase_E1_component_[Bacteroides_sp._HPS0048]	88.348	678	78	1	1	677	1	678	0	1271
BKD_E1	Gastrointestinal_tract_HMPREF9447_04521_hypothetical_protein_[Bacteroides_oleiciplenus_YIT_12058]	87.906	678	81	1	1	677	1	678	0	1246
BKD_E1	Gastrointestinal_tract_HMPREF9447_04521_hypothetical_protein_[Bacteroides_oleiciplenus_YIT_12058]	87.906	678	81	1	1	677	1	678	0	1246
BKD_E1	Gastrointestinal_tract_BSIG_0136_hypothetical_protein_[Bacteroides_sp._1_1_6]	87.592	677	82	2	2	677	3	678	0	1246
BKD_E1	Gastrointestinal_tract_BSIG_0136_hypothetical_protein_[Bacteroides_sp._1_1_6]	87.592	677	82	2	2	677	3	678	0	1246
BKD_E1	Unknown_HMPREF1061_01261_hypothetical_protein_[Bacteroides_caccae_CL03T12C61]	87.611	678	82	2	1	677	1	677	0	1245
BKD_E1	Unknown_HMPREF1061_01261_hypothetical_protein_[Bacteroides_caccae_CL03T12C61]	87.611	678	82	2	1	677	1	677	0	1245
BKD_E1	Gastrointestinal_tract_BACCAC_02280_Transketolase_C-terminal_domain_protein_[Bacteroides_caccae_ATCC_43185]	87.611	678	82	2	1	677	1	677	0	1245
BKD_E1	Gastrointestinal_tract_HMPREF1016_01152_transketolase_domain-containing_protein_[Bacteroides_eggerthii_1_2_48FAA]	86.578	678	90	1	1	677	4	681	0	1244
BKD_E1	Gastrointestinal_tract_HMPREF1016_01152_transketolase_domain-containing_protein_[Bacteroides_eggerthii_1_2_48FAA]	86.578	678	90	1	1	677	4	681	0	1244
BKD_E1	Gastrointestinal_tract_HMPREF9445_02805_Transketolase_protein_[Bacteroides_clarus_YIT_12056]	86.873	678	88	1	1	677	1	678	0	1244
BKD_E1	Gastrointestinal_tract_HMPREF9445_02805_Transketolase_protein_[Bacteroides_clarus_YIT_12056]	86.873	678	88	1	1	677	1	678	0	1244
BKD_E1	Gastrointestinal_tract_BACEGG_00696_Transketolase_C-terminal_domain_protein_[Bacteroides_eggerthii_DSM_20697]	86.431	678	91	1	1	677	4	681	0	1243
BKD_E1	Gastrointestinal_tract_BACEGG_00696_Transketolase_C-terminal_domain_protein_[Bacteroides_eggerthii_DSM_20697]	86.431	678	91	1	1	677	4	681	0	1243
BKD_E1	Gastrointestinal_tract_HMPREF9007_01244_2-oxoisovalerate_dehydrogenase_E1_component_alpha_and_beta_subunit_[Bacteroides_sp._1_1_14]	87.445	677	83	2	2	677	3	678	0	1242
BKD_E1	Gastrointestinal_tract_HMPREF9446_01373_Transketolase_protein_[Bacteroides_fluxus_YIT_12057]	87.316	678	85	1	1	677	1	678	0	1242
BKD_E1	Gastrointestinal_tract_HMPREF9446_01373_Transketolase_protein_[Bacteroides_fluxus_YIT_12057]	87.316	678	85	1	1	677	1	678	0	1242
BKD_E1	Unknown_HMPREF1074_01139_hypothetical_protein_[Bacteroides_xylanisolvens_CL03T12C04]	87.592	677	82	2	2	677	3	678	0	1239
BKD_E1	Unknown_HMPREF1074_01139_hypothetical_protein_[Bacteroides_xylanisolvens_CL03T12C04]	87.592	677	82	2	2	677	3	678	0	1239
BKD_E1	Gastrointestinal_tract_BSGG_0653_hypothetical_protein_[Bacteroides_sp._D2]	87.149	677	85	2	2	677	3	678	0	1238
BKD_E1	Gastrointestinal_tract_BSGG_0653_hypothetical_protein_[Bacteroides_sp._D2]	87.149	677	85	2	2	677	3	678	0	1238
BKD_E1	Gastrointestinal_tract_HMPREF0127_03485_hypothetical_protein_[Bacteroides_sp._1_1_30]	87.445	677	83	2	2	677	3	678	0	1238
BKD_E1	Gastrointestinal_tract_HMPREF0127_03485_hypothetical_protein_[Bacteroides_sp._1_1_30]	87.445	677	83	2	2	677	3	678	0	1238
BKD_E1	Gastrointestinal_tract_HMPREF0102_02544_Transketolase_C-terminal_domain_protein_[Bacteroides_sp._2_1_22]	87.445	677	83	2	2	677	3	678	0	1238
BKD_E1	Gastrointestinal_tract_BSAG_01118_Transketolase_C-terminal_domain_protein_[Bacteroides_sp._D1]	87.445	677	83	2	2	677	3	678	0	1238
BKD_E1	Gastrointestinal_tract_BSAG_01118_Transketolase_C-terminal_domain_protein_[Bacteroides_sp._D1]	87.445	677	83	2	2	677	3	678	0	1238
BKD_E1	Gastrointestinal_tract_CW3_2084_transketolase_C-terminal_domain_protein_[Bacteroides_xylanisolvens_SD_CC_1b]	87.445	677	83	2	2	677	3	678	0	1238
BKD_E1	Gastrointestinal_tract_CW1_1819_transketolase_C-terminal_domain_protein_[Bacteroides_xylanisolvens_SD_CC_2a]	87.445	677	83	2	2	677	3	678	0	1238
BKD_E1	Gastrointestinal_tract_CUY_4956_transketolase_C-terminal_domain_protein_[Bacteroides_ovatus_SD_CMC_3f]	87.149	677	85	2	2	677	3	678	0	1237
BKD_E1	Gastrointestinal_tract_BSCG_00780_Transketolase_C-terminal_domain_protein_[Bacteroides_sp._2_2_4]	87.297	677	84	2	2	677	3	678	0	1237
BKD_E1	Gastrointestinal_tract_HMPREF0106_03977_dehydrogenase_E1_component_[Bacteroides_sp._D22]	87.297	677	84	2	2	677	3	678	0	1237
BKD_E1	Unknown_HMPREF1069_01502_hypothetical_protein_[Bacteroides_ovatus_CL02T12C04]	87.001	677	86	2	2	677	3	678	0	1235
BKD_E1	Unknown_HMPREF1069_01502_hypothetical_protein_[Bacteroides_ovatus_CL02T12C04]	87.001	677	86	2	2	677	3	678	0	1235
BKD_E1	Gastrointestinal_tract_HMPREF1017_05044_hypothetical_protein_[Bacteroides_ovatus_3_8_47FAA]	87.001	677	86	2	2	677	3	678	0	1234
BKD_E1	Gastrointestinal_tract_HMPREF1017_05044_hypothetical_protein_[Bacteroides_ovatus_3_8_47FAA]	87.001	677	86	2	2	677	3	678	0	1234
BKD_E1	Unknown_HMPREF1070_02622_hypothetical_protein_[Bacteroides_ovatus_CL03T12C18]	87.149	677	85	2	2	677	3	678	0	1234
BKD_E1	Unknown_HMPREF1070_02622_hypothetical_protein_[Bacteroides_ovatus_CL03T12C18]	87.149	677	85	2	2	677	3	678	0	1234
BKD_E1	Gastrointestinal_tract_BXY_15220_Pyruvate/2-oxoglutarate_dehydrogenase_complex_dehydrogenase_(E1)_component_eukaryotic_type_beta_subunit_[Bacteroides_xylanisolvens_XB1A]	87.149	677	85	2	2	677	3	678	0	1233
BKD_E1	Unknown_HMPREF1062_06144_hypothetical_protein_[Bacteroides_cellulosilyticus_CL02T12C19]	86.431	678	91	1	1	677	1	678	0	1226
BKD_E1	Unknown_HMPREF1062_06144_hypothetical_protein_[Bacteroides_cellulosilyticus_CL02T12C19]	86.431	678	91	1	1	677	1	678	0	1226
BKD_E1	Gastrointestinal_tract_BACINT_04800_Transketolase_C-terminal_domain_protein_[Bacteroides_intestinalis_DSM_17393]	86.136	678	93	1	1	677	1	678	0	1222
BKD_E1	Gastrointestinal_tract_PARMER_01877_Transketolase_C-terminal_domain_protein_[Parabacteroides_merdae_ATCC_43184]	84.218	678	106	1	1	677	1	678	0	1221
BKD_E1	Gastrointestinal_tract_PARMER_01877_Transketolase_C-terminal_domain_protein_[Parabacteroides_merdae_ATCC_43184]	84.218	678	106	1	1	677	1	678	0	1221
BKD_E1	Unknown_HMPREF1205_03037_hypothetical_protein_[Bacteroides_fragilis_HMW_616]	87.463	678	84	1	1	677	1	678	0	1220
BKD_E1	Unknown_HMPREF1205_03037_hypothetical_protein_[Bacteroides_fragilis_HMW_616]	87.463	678	84	1	1	677	1	678	0	1220
BKD_E1	Unknown_HMPREF1077_02744_hypothetical_protein_[Parabacteroides_johnsonii_CL02T12C29]	84.218	678	106	1	1	677	1	678	0	1219
BKD_E1	Unknown_HMPREF1077_02744_hypothetical_protein_[Parabacteroides_johnsonii_CL02T12C29]	84.218	678	106	1	1	677	1	678	0	1219
BKD_E1	Gastrointestinal_tract_PRABACTJOHN_02191_Transketolase_C-terminal_domain_protein_[Parabacteroides_johnsonii_DSM_18315]	84.218	678	106	1	1	677	1	678	0	1219
BKD_E1	Gastrointestinal_tract_PRABACTJOHN_02191_Transketolase_C-terminal_domain_protein_[Parabacteroides_johnsonii_DSM_18315]	84.218	678	106	1	1	677	1	678	0	1219
BKD_E1	Unknown_HMPREF1203_02407_hypothetical_protein_[Bacteroides_fragilis_HMW_610]	87.316	678	85	1	1	677	1	678	0	1217
BKD_E1	Unknown_HMPREF1203_02407_hypothetical_protein_[Bacteroides_fragilis_HMW_610]	87.316	678	85	1	1	677	1	678	0	1217
BKD_E1	Gastrointestinal_tract_BFAG_00969_Transketolase_C-terminal_domain_protein_[Bacteroides_fragilis_3_1_12]	87.316	678	85	1	1	677	1	678	0	1217
BKD_E1	Unknown_HMPREF1078_00404_hypothetical_protein_[Parabacteroides_merdae_CL09T00C40]	83.776	678	109	1	1	677	1	678	0	1215
BKD_E1	Unknown_HMPREF1078_00404_hypothetical_protein_[Parabacteroides_merdae_CL09T00C40]	83.776	678	109	1	1	677	1	678	0	1215
BKD_E1	Unknown_HMPREF1056_01623_hypothetical_protein_[Bacteroides_fragilis_CL07T12C05]	87.316	678	85	1	1	677	1	678	0	1214
BKD_E1	Unknown_HMPREF1056_01623_hypothetical_protein_[Bacteroides_fragilis_CL07T12C05]	87.316	678	85	1	1	677	1	678	0	1214
BKD_E1	Unknown_HMPREF1067_03691_hypothetical_protein_[Bacteroides_fragilis_CL03T12C07]	87.316	678	85	1	1	677	1	678	0	1214
BKD_E1	Unknown_HMPREF1067_03691_hypothetical_protein_[Bacteroides_fragilis_CL03T12C07]	87.316	678	85	1	1	677	1	678	0	1214
BKD_E1	Unknown_HMPREF1066_01594_hypothetical_protein_[Bacteroides_fragilis_CL03T00C08]	87.316	678	85	1	1	677	1	678	0	1214
BKD_E1	Unknown_HMPREF1066_01594_hypothetical_protein_[Bacteroides_fragilis_CL03T00C08]	87.316	678	85	1	1	677	1	678	0	1214
BKD_E1	Unknown_HMPREF1055_01299_hypothetical_protein_[Bacteroides_fragilis_CL07T00C01]	87.316	678	85	1	1	677	1	678	0	1214
BKD_E1	Unknown_HMPREF1055_01299_hypothetical_protein_[Bacteroides_fragilis_CL07T00C01]	87.316	678	85	1	1	677	1	678	0	1214
BKD_E1	Unknown_HMPREF1080_01552_hypothetical_protein_[Bacteroides_fragilis_CL05T12C13]	87.316	678	85	1	1	677	1	678	0	1214
BKD_E1	Unknown_HMPREF1080_01552_hypothetical_protein_[Bacteroides_fragilis_CL05T12C13]	87.316	678	85	1	1	677	1	678	0	1214
BKD_E1	Unknown_HMPREF1079_00542_hypothetical_protein_[Bacteroides_fragilis_CL05T00C42]	87.316	678	85	1	1	677	1	678	0	1214
BKD_E1	Unknown_HMPREF1079_00542_hypothetical_protein_[Bacteroides_fragilis_CL05T00C42]	87.316	678	85	1	1	677	1	678	0	1214
BKD_E1	Gastrointestinal_tract_BSHG_0078_hypothetical_protein_[Bacteroides_sp._3_2_5]	87.316	678	85	1	1	677	1	678	0	1214
BKD_E1	Gastrointestinal_tract_BSHG_0078_hypothetical_protein_[Bacteroides_sp._3_2_5]	87.316	678	85	1	1	677	1	678	0	1214
BKD_E1	Gastrointestinal_tract_HMPREF1018_01730_hypothetical_protein_[Bacteroides_sp._2_1_56FAA]	87.316	678	85	1	1	677	1	678	0	1214
BKD_E1	Gastrointestinal_tract_HMPREF1018_01730_hypothetical_protein_[Bacteroides_sp._2_1_56FAA]	87.316	678	85	1	1	677	1	678	0	1214
BKD_E1	Gastrointestinal_tract_HMPREF0101_00579_Transketolase_C-terminal_domain_protein_[Bacteroides_sp._2_1_16]	87.316	678	85	1	1	677	1	678	0	1214
BKD_E1	Unknown_HMPREF1204_03440_hypothetical_protein_[Bacteroides_fragilis_HMW_615]	87.021	678	87	1	1	677	1	678	0	1212
BKD_E1	Unknown_HMPREF1204_03440_hypothetical_protein_[Bacteroides_fragilis_HMW_615]	87.021	678	87	1	1	677	1	678	0	1212
BKD_E1	Unknown_HMPREF1060_00580_hypothetical_protein_[Parabacteroides_merdae_CL03T12C32]	83.628	678	110	1	1	677	1	678	0	1212
BKD_E1	Gastrointestinal_tract_BACOVA_01653_Transketolase_C-terminal_domain_protein_[Bacteroides_ovatus_ATCC_8483]	86.778	658	85	2	21	677	1	657	0	1196
BKD_E1	Gastrointestinal_tract_BACOVA_01653_Transketolase_C-terminal_domain_protein_[Bacteroides_ovatus_ATCC_8483]	86.778	658	85	2	21	677	1	657	0	1196
BKD_E1	Gastrointestinal_tract_HMPREF9455_00247_hypothetical_protein_[Dysgonomonas_gadei_ATCC_BAA-286]	83.038	678	113	2	1	677	1	677	0	1188
BKD_E1	Gastrointestinal_tract_HMPREF9455_00247_hypothetical_protein_[Dysgonomonas_gadei_ATCC_BAA-286]	83.038	678	113	2	1	677	1	677	0	1188
BKD_E1	Unknown_HMPREF1076_04059_hypothetical_protein_[Parabacteroides_goldsteinii_CL02T12C30]	83.481	678	110	2	1	677	1	677	0	1186
BKD_E1	Unknown_HMPREF1076_04059_hypothetical_protein_[Parabacteroides_goldsteinii_CL02T12C30]	83.481	678	110	2	1	677	1	677	0	1186
BKD_E1	Gastrointestinal_tract_HMPREF9010_01753_2-oxoisovalerate_dehydrogenase_E1_component_alpha_and_beta_subunit_[Bacteroides_sp._3_1_23]	86.769	650	84	2	29	677	5	653	0	1182
BKD_E1	Unknown_HMPREF1059_00612_hypothetical_protein_[Parabacteroides_distasonis_CL09T03C24]	82.891	678	114	2	1	677	1	677	0	1181
BKD_E1	Unknown_HMPREF1059_00612_hypothetical_protein_[Parabacteroides_distasonis_CL09T03C24]	82.891	678	114	2	1	677	1	677	0	1181
BKD_E1	Gastrointestinal_tract_HMPREF9008_01014_Transketolase_C-terminal_domain_protein_[Parabacteroides_sp._20_3]	82.891	678	114	2	1	677	1	677	0	1181
BKD_E1	Unknown_HMPREF1075_01928_hypothetical_protein_[Parabacteroides_distasonis_CL03T12C09]	82.743	678	115	2	1	677	1	677	0	1179
BKD_E1	Gastrointestinal_tract_HMPREF0103_1140_Transketolase_C-terminal_domain_protein_[Bacteroides_sp._2_1_33B]	82.743	678	115	2	1	677	1	677	0	1179
BKD_E1	Gastrointestinal_tract_HMPREF0619_01441_Transketolase_C-terminal_domain_protein_[Parabacteroides_sp._D13]	82.743	678	115	2	1	677	1	677	0	1179
BKD_E1	Gastrointestinal_tract_HMPREF0104_01491_dehydrogenase_E1_component_[Bacteroides_sp._3_1_19]	82.743	678	115	2	1	677	1	677	0	1179
BKD_E1	Gastrointestinal_tract_HMPREF9456_00923_hypothetical_protein_[Dysgonomonas_mossii_DSM_22836]	81.536	677	124	1	1	677	1	676	0	1172
BKD_E1	Gastrointestinal_tract_HMPREF9456_00923_hypothetical_protein_[Dysgonomonas_mossii_DSM_22836]	81.536	677	124	1	1	677	1	676	0	1172
BKD_E1	Oral_HMPREF1323_0071_dehydrogenase_E1_component_[Porphyromonas_sp._oral_taxon_279_str._F0450]	68.095	677	214	2	2	677	6	681	0	987
BKD_E1	Oral_HMPREF9134_00564_Transketolase_protein_[Porphyromonas_catoniae_F0037]	67.799	677	216	2	2	677	10	685	0	983
BKD_E1	Oral_HMPREF9134_00564_Transketolase_protein_[Porphyromonas_catoniae_F0037]	67.799	677	216	2	2	677	10	685	0	983
BKD_E1	Gastrointestinal_tract_BACCELL_00049_Transketolase_C-terminal_domain_protein_[Bacteroides_cellulosilyticus_DSM_14838]	83.206	393	65	1	286	677	1	393	0	676
BKD_E1	Gastrointestinal_tract_BACCELL_00049_Transketolase_C-terminal_domain_protein_[Bacteroides_cellulosilyticus_DSM_14838]	83.206	393	65	1	286	677	1	393	0	676
BKD_E1	Gastrointestinal_tract_BACCELL_00005_dehydrogenase_E1_component_[Bacteroides_cellulosilyticus_DSM_14838]	90	280	28	0	1	280	1	280	0	539
BKD_E1	Gastrointestinal_tract_BACCELL_00005_dehydrogenase_E1_component_[Bacteroides_cellulosilyticus_DSM_14838]	90	280	28	0	1	280	1	280	0	539
BKD_E1	Gastrointestinal_tract_BACFIN_08676_Transketolase_C-terminal_domain_protein_[Bacteroides_finegoldii_DSM_17565]	84.951	206	30	1	473	677	8	213	3.37e-119	360
BKD_E1	Gastrointestinal_tract_BACFIN_08676_Transketolase_C-terminal_domain_protein_[Bacteroides_finegoldii_DSM_17565]	84.951	206	30	1	473	677	8	213	3.37e-119	360
BKD_E1	Unknown_HMPREF1057_00305_hypothetical_protein_[Bacteroides_finegoldii_CL09T03C10]	84.951	206	30	1	473	677	3	208	9.57e-119	358
BKD_E1	Unknown_HMPREF1057_00305_hypothetical_protein_[Bacteroides_finegoldii_CL09T03C10]	84.951	206	30	1	473	677	3	208	9.57e-119	358
BKD_E1	Unknown_HMPREF9700_01384_hypothetical_protein_[Bergeyella_zoohelcum_CCUG_30536]	35.151	697	405	17	1	667	1	680	9.16e-109	349
BKD_E1	Unknown_HMPREF9700_01384_hypothetical_protein_[Bergeyella_zoohelcum_CCUG_30536]	35.151	697	405	17	1	667	1	680	9.16e-109	349
BKD_E1	Urogenital_tract_HMPREF0204_14649_Transketolase_pyridine_binding_domain_protein_[Chryseobacterium_gleum_ATCC_35910]	34.72	697	406	18	12	677	12	690	1.69e-108	349
BKD_E1	Urogenital_tract_HMPREF0204_14649_Transketolase_pyridine_binding_domain_protein_[Chryseobacterium_gleum_ATCC_35910]	34.72	697	406	18	12	677	12	690	1.69e-108	349
BKD_E1	Unknown_HMPREF9699_01436_hypothetical_protein_[Bergeyella_zoohelcum_ATCC_43767]	35.151	697	405	17	1	667	1	680	2.01e-108	348
BKD_E1	Unknown_HMPREF9699_01436_hypothetical_protein_[Bergeyella_zoohelcum_ATCC_43767]	35.151	697	405	17	1	667	1	680	2.01e-108	348
BKD_E1	Skin_HMPREF9946_01010_Transketolase_pyridine_binding_domain_protein_[Acetobacteraceae_bacterium_AT-5844]	31.214	692	429	14	15	677	25	698	9.74e-94	310
BKD_E1	Skin_HMPREF9946_01010_Transketolase_pyridine_binding_domain_protein_[Acetobacteraceae_bacterium_AT-5844]	31.214	692	429	14	15	677	25	698	9.74e-94	310
BKD_E1	Unknown_HMPREF9716_03402_hypothetical_protein_[Myroides_[odoratimimus]_CIP_103059]	30.588	680	442	16	4	677	6	661	6.96e-84	283
BKD_E1	Unknown_HMPREF9716_03402_hypothetical_protein_[Myroides_[odoratimimus]_CIP_103059]	30.588	680	442	16	4	677	6	661	6.96e-84	283
BKD_E1	Unknown_HMPREF9711_00065_hypothetical_protein_[Myroides_odoratimimus_CCUG_3837]	30.38	632	417	13	49	677	50	661	1.21e-80	275
BKD_E1	Unknown_HMPREF9711_00065_hypothetical_protein_[Myroides_odoratimimus_CCUG_3837]	30.38	632	417	13	49	677	50	661	1.21e-80	275
BKD_E1	Unknown_HMPREF9715_01323_hypothetical_protein_[Myroides_odoratimimus_CIP_101113]	30.38	632	417	13	49	677	50	661	1.21e-80	275
BKD_E1	Unknown_HMPREF9715_01323_hypothetical_protein_[Myroides_odoratimimus_CIP_101113]	30.38	632	417	13	49	677	50	661	1.21e-80	275
BKD_E1	Unknown_HMPREF9713_01561_2-oxoisovalerate_dehydrogenase_E1_component_[Myroides_odoratimimus_CCUG_12700]	30.38	632	417	13	49	677	50	661	1.21e-80	275
BKD_E1	Unknown_HMPREF9713_01561_2-oxoisovalerate_dehydrogenase_E1_component_[Myroides_odoratimimus_CCUG_12700]	30.38	632	417	13	49	677	50	661	1.21e-80	275
BKD_E1	Unknown_HMPREF9714_01292_hypothetical_protein_[Myroides_odoratimimus_CCUG_12901]	30.222	632	418	13	49	677	50	661	5.06e-80	273
BKD_E1	Unknown_HMPREF9714_01292_hypothetical_protein_[Myroides_odoratimimus_CCUG_12901]	30.222	632	418	13	49	677	50	661	5.06e-80	273
BKD_E1	Unknown_HMPREF9712_02557_hypothetical_protein_[Myroides_odoratimimus_CCUG_10230]	30.222	632	418	13	49	677	50	661	5.06e-80	273
BKD_E1	Unknown_HMPREF9712_02557_hypothetical_protein_[Myroides_odoratimimus_CCUG_10230]	30.222	632	418	13	49	677	50	661	5.06e-80	273
BKD_E1	Blood_HMPREF9374_0323_acetoin_dehydrogenase_E1_component_subunit_beta_[Desmospora_sp._8437]	40.244	328	186	6	353	677	7	327	5.43e-70	236
BKD_E1	Blood_HMPREF9374_0323_acetoin_dehydrogenase_E1_component_subunit_beta_[Desmospora_sp._8437]	40.244	328	186	6	353	677	7	327	5.43e-70	236
BKD_E1	Gastrointestinal_tract_CLOLEP_00199_Transketolase	_pyridine_binding_domain_protein_[Ruminiclostridium_[Clostridium]_leptum_DSM_753]	40.798	326	178	7	355	675	9	324	7.37e-68	231
BKD_E1	Gastrointestinal_tract_CLOLEP_00199_Transketolase	_pyridine_binding_domain_protein_[Ruminiclostridium_[Clostridium]_leptum_DSM_753]	40.798	326	178	7	355	675	9	324	7.37e-68	231
BKD_E1	Gastrointestinal_tract_HMPREF1207_04450_hypothetical_protein_[Paenibacillus_sp._HGH0039]	41.718	326	179	6	355	677	9	326	2e-66	227
BKD_E1	Gastrointestinal_tract_HMPREF1207_04450_hypothetical_protein_[Paenibacillus_sp._HGH0039]	41.718	326	179	6	355	677	9	326	2e-66	227
BKD_E1	Skin_STACA0001_1754_Transketolase	_pyridine_binding_domain_protein_[Staphylococcus_capitis_SK14]	39.264	326	188	6	355	677	9	327	3.3e-66	226
BKD_E1	Airways_HMPREF0786_00596_branched-chain_alpha-keto_acid_dehydrogenase	_E1_component	_beta_subunit_[Staphylococcus_capitis_C87]	39.264	326	188	6	355	677	9	327	6.65e-66	225
BKD_E1	Unknown_HMPREF1384_00816_putative_TPP-dependent_acetoin_dehydrogenase_complex	_E1_component	_beta_subunit_[Staphylococcus_aureus_subsp._aureus_CM05]	39.571	326	187	6	355	677	9	327	2.81e-65	224
BKD_E1	Unknown_HMPREF1384_00816_putative_TPP-dependent_acetoin_dehydrogenase_complex	_E1_component	_beta_subunit_[Staphylococcus_aureus_subsp._aureus_CM05]	39.571	326	187	6	355	677	9	327	2.81e-65	224
BKD_E1	Skin_HMPREF0773_11497_Transketolase	_pyridine_binding_domain_protein_[Staphylococcus_aureus_subsp._aureus_TCH70]	39.571	326	187	6	355	677	9	327	2.81e-65	224
BKD_E1	Skin_HMPREF0773_11497_Transketolase	_pyridine_binding_domain_protein_[Staphylococcus_aureus_subsp._aureus_TCH70]	39.571	326	187	6	355	677	9	327	2.81e-65	224
BKD_E1	Airways_HMPREF0782_0381_Transketolase	_pyridine_binding_domain_protein_[Staphylococcus_aureus_subsp._aureus_ATCC_51811]	39.571	326	187	6	355	677	9	327	2.81e-65	224
BKD_E1	Airways_HMPREF0782_0381_Transketolase	_pyridine_binding_domain_protein_[Staphylococcus_aureus_subsp._aureus_ATCC_51811]	39.571	326	187	6	355	677	9	327	2.81e-65	224
BKD_E1	Urogenital_tract_HMPREF0769_12162_Transketolase	_pyridine_binding_domain_protein_[Staphylococcus_aureus_subsp._aureus_MN8]	39.571	326	187	6	355	677	9	327	4.01e-65	223
BKD_E1	Skin_HMPREF0772_11624_Transketolase	_pyridine_binding_domain_protein_[Staphylococcus_aureus_subsp._aureus_TCH60]	39.571	326	187	6	355	677	9	327	4.01e-65	223
BKD_E1	Skin_HMPREF0776_2552_Transketolase	_pyridine_binding_domain_protein_[Staphylococcus_aureus_subsp._aureus_USA300_TCH959]	39.571	326	187	6	355	677	9	327	4.89e-65	223
BKD_E1	Skin_HMPREF0776_2552_Transketolase	_pyridine_binding_domain_protein_[Staphylococcus_aureus_subsp._aureus_USA300_TCH959]	39.571	326	187	6	355	677	9	327	4.89e-65	223
BKD_E1	Skin_HMPREF0774_0710_Transketolase	_pyridine_binding_domain_protein_[Staphylococcus_aureus_subsp._aureus_TCH130]	39.571	326	187	6	355	677	9	327	4.89e-65	223
BKD_E1	Skin_HMPREF0774_0710_Transketolase	_pyridine_binding_domain_protein_[Staphylococcus_aureus_subsp._aureus_TCH130]	39.571	326	187	6	355	677	9	327	4.89e-65	223
BKD_E1	Gastrointestinal_tract_HMPREF1210_00476_2-oxoisovalerate_dehydrogenase_subunit_beta_[Paenisporosarcina_sp._HGH0030]	38.415	328	192	6	353	677	7	327	6.76e-65	223
BKD_E1	Gastrointestinal_tract_HMPREF1210_00476_2-oxoisovalerate_dehydrogenase_subunit_beta_[Paenisporosarcina_sp._HGH0030]	38.415	328	192	6	353	677	7	327	6.76e-65	223
BKD_E1	Skin_HMPREF9529_00572_Transketolase	_pyridine_binding_domain_protein_[Staphylococcus_aureus_subsp._aureus_MRSA177]	39.571	326	187	6	355	677	9	327	8.86e-65	223
BKD_E1	Skin_HMPREF9529_00572_Transketolase	_pyridine_binding_domain_protein_[Staphylococcus_aureus_subsp._aureus_MRSA177]	39.571	326	187	6	355	677	9	327	8.86e-65	223
BKD_E1	Skin_HMPREF9528_01222_Transketolase	_pyridine_binding_domain_protein_[Staphylococcus_aureus_subsp._aureus_MRSA131]	39.571	326	187	6	355	677	9	327	8.86e-65	223
BKD_E1	Skin_HMPREF9528_01222_Transketolase	_pyridine_binding_domain_protein_[Staphylococcus_aureus_subsp._aureus_MRSA131]	39.571	326	187	6	355	677	9	327	8.86e-65	223
BKD_E1	Airways_HMPREF0783_1845_Transketolase	_pyridine_binding_domain_protein_[Staphylococcus_aureus_subsp._aureus_ATCC_BAA-39]	39.571	326	187	6	355	677	9	327	8.86e-65	223
BKD_E1	Airways_HMPREF0783_1845_Transketolase	_pyridine_binding_domain_protein_[Staphylococcus_aureus_subsp._aureus_ATCC_BAA-39]	39.571	326	187	6	355	677	9	327	8.86e-65	223
BKD_E1	Oral_HMPREF1013_02214_3-methyl-2-oxobutanoate_dehydrogenase_[Bacillus_sp._2_A_57_CT2]	37.615	327	196	5	353	677	7	327	1.12e-63	219
BKD_E1	Oral_HMPREF1013_02214_3-methyl-2-oxobutanoate_dehydrogenase_[Bacillus_sp._2_A_57_CT2]	37.615	327	196	5	353	677	7	327	1.12e-63	219
BKD_E1	Gastrointestinal_tract_HMPREF1705_00474_Transketolase	_pyridine_binding_domain_protein_[Anaerobaculum_hydrogeniformans_ATCC_BAA-1850]	40.798	326	183	6	349	672	3	320	1.57e-63	219
BKD_E1	Gastrointestinal_tract_HMPREF1705_00474_Transketolase	_pyridine_binding_domain_protein_[Anaerobaculum_hydrogeniformans_ATCC_BAA-1850]	40.798	326	183	6	349	672	3	320	1.57e-63	219
BKD_E1	Skin_STAWA0001_0850_Transketolase	_pyridine_binding_domain_protein_[Staphylococcus_warneri_L37603]	38.957	326	189	6	355	677	9	327	2.13e-63	219
BKD_E1	Blood_HMPREF9372_0222_acetoin_dehydrogenase_E1_component_subunit_beta_[Sporosarcina_newyorkensis_2681]	38.838	327	192	5	353	677	7	327	4.55e-63	218
BKD_E1	Blood_HMPREF9372_0222_acetoin_dehydrogenase_E1_component_subunit_beta_[Sporosarcina_newyorkensis_2681]	38.838	327	192	5	353	677	7	327	4.55e-63	218
BKD_E1	Oral_HMPREF1012_00366_2-oxoisovalerate_dehydrogenase_subunit_beta_[Bacillus_sp._BT1B_CT2]	37.615	327	196	5	353	677	4	324	4.83e-63	218
BKD_E1	Oral_HMPREF1012_00366_2-oxoisovalerate_dehydrogenase_subunit_beta_[Bacillus_sp._BT1B_CT2]	37.615	327	196	5	353	677	4	324	4.83e-63	218
BKD_E1	Gastrointestinal_tract_HMPREF1015_00201_2-oxoisovalerate_dehydrogenase_subunit_beta_[Bacillus_smithii_7_3_47FAA]	37.615	327	196	5	353	677	7	327	4.95e-63	218
BKD_E1	Gastrointestinal_tract_HMPREF1015_00201_2-oxoisovalerate_dehydrogenase_subunit_beta_[Bacillus_smithii_7_3_47FAA]	37.615	327	196	5	353	677	7	327	4.95e-63	218
BKD_E1	Skin_HMPREF0793_2258_Transketolase	_pyridine_binding_domain_protein_[Staphylococcus_caprae_M23864:W1]	38.65	326	190	6	355	677	9	327	5.91e-63	218
BKD_E1	Skin_HMPREF0793_2258_Transketolase	_pyridine_binding_domain_protein_[Staphylococcus_caprae_M23864:W1]	38.65	326	190	6	355	677	9	327	5.91e-63	218
BKD_E1	Urogenital_tract_HMPREF9310_01518_hypothetical_protein_[Staphylococcus_simulans_ACS-120-V-Sch1]	39.441	322	185	6	349	667	3	317	8.42e-63	217
BKD_E1	Urogenital_tract_HMPREF9310_01518_hypothetical_protein_[Staphylococcus_simulans_ACS-120-V-Sch1]	39.441	322	185	6	349	667	3	317	8.42e-63	217
BKD_E1	Gastrointestinal_tract_HMPREF0530_2356_Transketolase	_pyridine_binding_domain_protein_[Lactobacillus_paracasei_subsp._paracasei_ATCC_25302]	38.957	326	190	6	355	677	9	328	1.69e-62	216
BKD_E1	Gastrointestinal_tract_HMPREF0530_2356_Transketolase	_pyridine_binding_domain_protein_[Lactobacillus_paracasei_subsp._paracasei_ATCC_25302]	38.957	326	190	6	355	677	9	328	1.69e-62	216
BKD_E1	Gastrointestinal_tract_HMPREF0557_02033_2-oxoisovalerate_dehydrogenase_subunit_beta_[Listeria_innocua_ATCC_33091]	38.72	328	191	6	353	677	7	327	7.02e-62	215
BKD_E1	Gastrointestinal_tract_HMPREF0557_02033_2-oxoisovalerate_dehydrogenase_subunit_beta_[Listeria_innocua_ATCC_33091]	38.72	328	191	6	353	677	7	327	7.02e-62	215
BKD_E1	Oral_HMPREF9192_1712_Transketolase	_pyridine_binding_domain_protein_[Streptococcus_vestibularis_F0396]	39.185	319	184	7	355	670	12	323	1.32e-61	214
BKD_E1	Airways_HMPREF0848_00642_TPP-dependent_acetoin_dehydrogenase_complex	_E1_component	_beta_subunit_[Streptococcus_sp._C150]	38.871	319	185	7	355	670	12	323	1.53e-61	214
BKD_E1	Skin_STRSA0001_1895_Transketolase	_pyridine_binding_domain_protein_[Streptococcus_salivarius_SK126]	39.871	311	177	7	355	662	12	315	2.29e-61	214
BKD_E1	Oral_HMPREF9425_0954_Transketolase	_pyridine_binding_domain_protein_[Streptococcus_vestibularis_ATCC_49124]	38.871	319	185	7	355	670	12	323	4.06e-61	213
BKD_E1	Gastrointestinal_tract_HMPREF9518_02514_2-oxoisovalerate_dehydrogenase_subunit_beta_[Enterococcus_faecalis_TX1342]	38.554	332	196	6	348	677	3	328	4.14e-61	213
BKD_E1	Gastrointestinal_tract_HMPREF9518_02514_2-oxoisovalerate_dehydrogenase_subunit_beta_[Enterococcus_faecalis_TX1342]	38.554	332	196	6	348	677	3	328	4.14e-61	213
BKD_E1	Blood_HMPREF9515_00309_2-oxoisovalerate_dehydrogenase_subunit_beta_[Enterococcus_faecalis_TX0860]	38.554	332	196	6	348	677	3	328	4.14e-61	213
BKD_E1	Blood_HMPREF9515_00309_2-oxoisovalerate_dehydrogenase_subunit_beta_[Enterococcus_faecalis_TX0860]	38.554	332	196	6	348	677	3	328	4.14e-61	213
BKD_E1	Urogenital_tract_HMPREF9281_00794_hypothetical_protein_[Staphylococcus_epidermidis_BVS058A4]	37.73	326	193	6	355	677	9	327	5.91e-61	212
BKD_E1	Urogenital_tract_HMPREF9281_00794_hypothetical_protein_[Staphylococcus_epidermidis_BVS058A4]	37.73	326	193	6	355	677	9	327	5.91e-61	212
BKD_E1	Urogenital_tract_HMPREF9512_01159_2-oxoisovalerate_dehydrogenase_subunit_beta_[Enterococcus_faecalis_EnGen0311]	38.554	332	196	6	348	677	3	328	6.54e-61	212
BKD_E1	Urogenital_tract_HMPREF9512_01159_2-oxoisovalerate_dehydrogenase_subunit_beta_[Enterococcus_faecalis_EnGen0311]	38.554	332	196	6	348	677	3	328	6.54e-61	212
BKD_E1	Blood_HMPREF9511_02092_2-oxoisovalerate_dehydrogenase_subunit_beta_[Enterococcus_faecalis_TX0630]	38.554	332	196	6	348	677	3	328	6.54e-61	212
BKD_E1	Blood_HMPREF9511_02092_2-oxoisovalerate_dehydrogenase_subunit_beta_[Enterococcus_faecalis_TX0630]	38.554	332	196	6	348	677	3	328	6.54e-61	212
BKD_E1	Unknown_HMPREF9986_01892_TPP-dependent_acetoin_dehydrogenase_complex	_E1_component	_beta_subunit_[Staphylococcus_epidermidis_NIHLM040]	37.73	326	193	6	355	677	9	327	7.98e-61	212
BKD_E1	Urogenital_tract_HMPREF9257_0619_Transketolase	_pyridine_binding_domain_protein_[Eremococcus_coleocola_ACS-139-V-Col8]	41.159	328	184	6	353	677	7	328	8.22e-61	212
BKD_E1	Gastrointestinal_tract_HMPREF1014_00701_2-oxoisovalerate_dehydrogenase_subunit_beta_[Bacillus_sp._7_6_55CFAA_CT2]	38.415	328	192	6	353	677	7	327	8.58e-61	212
BKD_E1	Gastrointestinal_tract_HMPREF1014_00701_2-oxoisovalerate_dehydrogenase_subunit_beta_[Bacillus_sp._7_6_55CFAA_CT2]	38.415	328	192	6	353	677	7	327	8.58e-61	212
BKD_E1	Unknown_HMPREF9978_04612_TPP-dependent_acetoin_dehydrogenase_complex	_E1_component	_beta_subunit_[Staphylococcus_epidermidis_NIHLM015]	37.73	326	193	6	355	677	9	327	8.67e-61	212
BKD_E1	Unknown_HMPREF9983_04036_TPP-dependent_acetoin_dehydrogenase_complex	_E1_component	_beta_subunit_[Staphylococcus_epidermidis_NIHLM023]	37.73	326	193	6	355	677	9	327	9.23e-61	212
BKD_E1	Unknown_HMPREF9988_04452_TPP-dependent_acetoin_dehydrogenase_complex	_E1_component	_beta_subunit_[Staphylococcus_epidermidis_NIHLM053]	37.73	326	193	6	355	677	9	327	9.23e-61	212
BKD_E1	Unknown_HMPREF9980_04244_TPP-dependent_acetoin_dehydrogenase_complex	_E1_component	_beta_subunit_[Staphylococcus_epidermidis_NIHLM031]	37.73	326	193	6	355	677	9	327	9.23e-61	212
BKD_E1	Unknown_HMPREF9989_08112_TPP-dependent_acetoin_dehydrogenase_complex	_E1_component	_beta_subunit_[Staphylococcus_epidermidis_NIHLM057]	37.73	326	193	6	355	677	9	327	9.23e-61	212
BKD_E1	Unknown_HMPREF9987_07293_TPP-dependent_acetoin_dehydrogenase_complex	_E1_component	_beta_subunit_[Staphylococcus_epidermidis_NIHLM049]	37.73	326	193	6	355	677	9	327	1.53e-60	211
BKD_E1	Unknown_HMPREF9974_02896_TPP-dependent_acetoin_dehydrogenase_complex	_E1_component	_beta_subunit_[Staphylococcus_epidermidis_NIH05005]	37.73	326	193	6	355	677	9	327	1.53e-60	211
BKD_E1	Unknown_HMPREF9977_01677_TPP-dependent_acetoin_dehydrogenase_complex	_E1_component	_beta_subunit_[Staphylococcus_epidermidis_NIHLM008]	37.73	326	193	6	355	677	9	327	1.53e-60	211
BKD_E1	Unknown_HMPREF1387_04480_TPP-dependent_acetoin_dehydrogenase_complex	_E1_component	_beta_subunit_[Staphylococcus_epidermidis_NIH04003]	37.73	326	193	6	355	677	9	327	1.53e-60	211
BKD_E1	Unknown_HMPREF9992_04137_TPP-dependent_acetoin_dehydrogenase_complex	_E1_component	_beta_subunit_[Staphylococcus_epidermidis_NIHLM070]	37.73	326	193	6	355	677	9	327	1.53e-60	211
BKD_E1	Unknown_HMPREF1389_09315_TPP-dependent_acetoin_dehydrogenase_complex	_E1_component	_beta_subunit_[Staphylococcus_epidermidis_NIH06004]	37.73	326	193	6	355	677	9	327	1.53e-60	211
BKD_E1	Unknown_HMPREF1390_01583_TPP-dependent_acetoin_dehydrogenase_complex	_E1_component	_beta_subunit_[Staphylococcus_epidermidis_NIH08001]	37.73	326	193	6	355	677	9	327	1.53e-60	211
BKD_E1	Unknown_HMPREF9979_02782_TPP-dependent_acetoin_dehydrogenase_complex	_E1_component	_beta_subunit_[Staphylococcus_epidermidis_NIHLM018]	37.73	326	193	6	355	677	9	327	1.53e-60	211
BKD_E1	Unknown_HMPREF9976_04035_TPP-dependent_acetoin_dehydrogenase_complex	_E1_component	_beta_subunit_[Staphylococcus_epidermidis_NIHLM003]	37.73	326	193	6	355	677	9	327	1.53e-60	211
BKD_E1	Unknown_HMPREF9994_04339_TPP-dependent_acetoin_dehydrogenase_complex	_E1_component	_beta_subunit_[Staphylococcus_epidermidis_NIHLM088]	37.73	326	193	6	355	677	9	327	1.53e-60	211
BKD_E1	Unknown_HMPREF9982_04486_TPP-dependent_acetoin_dehydrogenase_complex	_E1_component	_beta_subunit_[Staphylococcus_epidermidis_NIHLM021]	37.73	326	193	6	355	677	9	327	1.53e-60	211
BKD_E1	Unknown_HMPREF9973_00775_TPP-dependent_acetoin_dehydrogenase_complex	_E1_component	_beta_subunit_[Staphylococcus_epidermidis_NIH05001]	37.73	326	193	6	355	677	9	327	1.53e-60	211
BKD_E1	Skin_HMPREF0794_0486_Transketolase	_pyridine_binding_domain_protein_[Staphylococcus_epidermidis_M23864:W2(grey)]	37.73	326	193	6	355	677	9	327	1.53e-60	211
BKD_E1	Skin_HMPREF0794_0486_Transketolase	_pyridine_binding_domain_protein_[Staphylococcus_epidermidis_M23864:W2(grey)]	37.73	326	193	6	355	677	9	327	1.53e-60	211
BKD_E1	Gastrointestinal_tract_HMPREF1208_00886_hypothetical_protein_[Staphylococcus_sp._HGB0015]	37.349	332	198	6	349	677	3	327	3.04e-60	210
BKD_E1	Gastrointestinal_tract_HMPREF1208_00886_hypothetical_protein_[Staphylococcus_sp._HGB0015]	37.349	332	198	6	349	677	3	327	3.04e-60	210
BKD_E1	Unknown_HMPREF9984_05382_TPP-dependent_acetoin_dehydrogenase_complex	_E1_component	_beta_subunit_[Staphylococcus_epidermidis_NIHLM037]	37.423	326	194	6	355	677	9	327	3.71e-60	210
BKD_E1	Unknown_HMPREF9990_03303_TPP-dependent_acetoin_dehydrogenase_complex	_E1_component	_beta_subunit_[Staphylococcus_epidermidis_NIHLM061]	37.423	326	194	6	355	677	9	327	4.85e-60	210
BKD_E1	Skin_HMPREF0791_1311_Transketolase	_pyridine_binding_domain_protein_[Staphylococcus_epidermidis_W23144]	37.423	326	194	6	355	677	9	327	4.85e-60	210
BKD_E1	Skin_HMPREF0791_1311_Transketolase	_pyridine_binding_domain_protein_[Staphylococcus_epidermidis_W23144]	37.423	326	194	6	355	677	9	327	4.85e-60	210
BKD_E1	Skin_HMPREF9956_1230_2-oxoisovalerate_dehydrogenase_subunit_beta_[Staphylococcus_epidermidis_14.1.R1.SE]	37.423	326	194	6	355	677	9	327	4.85e-60	210
BKD_E1	Unknown_HMPREF1385_04727_TPP-dependent_acetoin_dehydrogenase_complex	_E1_component	_beta_subunit_[Staphylococcus_epidermidis_NIH051475]	37.423	326	194	6	355	677	9	327	5.22e-60	210
BKD_E1	Unknown_HMPREF9985_03494_2-oxoisovalerate_dehydrogenase_subunit_beta_[Staphylococcus_epidermidis_NIHLM039]	37.423	326	194	6	355	677	9	327	6.55e-60	209
BKD_E1	Unknown_HMPREF9975_01933_2-oxoisovalerate_dehydrogenase_subunit_beta_[Staphylococcus_epidermidis_NIHLM001]	37.423	326	194	6	355	677	9	327	6.55e-60	209
BKD_E1	Unknown_HMPREF9981_05169_2-oxoisovalerate_dehydrogenase_subunit_beta_[Staphylococcus_epidermidis_NIHLM020]	37.423	326	194	6	355	677	9	327	6.55e-60	209
BKD_E1	Unknown_HMPREF1388_04448_2-oxoisovalerate_dehydrogenase_subunit_beta_[Staphylococcus_epidermidis_NIH05003]	37.423	326	194	6	355	677	9	327	6.55e-60	209
BKD_E1	Unknown_HMPREF9995_03945_2-oxoisovalerate_dehydrogenase_subunit_beta_[Staphylococcus_epidermidis_NIHLM095]	37.423	326	194	6	355	677	9	327	6.55e-60	209
BKD_E1	Unknown_HMPREF9993_04369_2-oxoisovalerate_dehydrogenase_subunit_beta_[Staphylococcus_epidermidis_NIHLM087]	37.423	326	194	6	355	677	9	327	6.55e-60	209
BKD_E1	Unknown_HMPREF9972_02869_2-oxoisovalerate_dehydrogenase_subunit_beta_[Staphylococcus_epidermidis_NIH04008]	37.423	326	194	6	355	677	9	327	6.55e-60	209
BKD_E1	Unknown_HMPREF9991_03926_2-oxoisovalerate_dehydrogenase_subunit_beta_[Staphylococcus_epidermidis_NIHLM067]	37.423	326	194	6	355	677	9	327	6.55e-60	209
BKD_E1	Skin_HMPREF0797_1604_Transketolase	_pyridine_binding_domain_protein_[Staphylococcus_epidermidis_SK135]	37.423	326	194	6	355	677	9	327	6.55e-60	209
BKD_E1	Skin_HMPREF0789_1210_Transketolase	_pyridine_binding_domain_protein_[Staphylococcus_epidermidis_BCM-HMP0060]	37.423	326	194	6	355	677	9	327	6.55e-60	209
BKD_E1	Skin_HMPREF0789_1210_Transketolase	_pyridine_binding_domain_protein_[Staphylococcus_epidermidis_BCM-HMP0060]	37.423	326	194	6	355	677	9	327	6.55e-60	209
BKD_E1	Urogenital_tract_HMPREF9318_00634_hypothetical_protein_[Streptococcus_urinalis_FB127-CNA-2]	37.771	323	191	7	355	674	12	327	2.02e-59	208
BKD_E1	Urogenital_tract_HMPREF9318_00634_hypothetical_protein_[Streptococcus_urinalis_FB127-CNA-2]	37.771	323	191	7	355	674	12	327	2.02e-59	208
BKD_E1	Gastrointestinal_tract_HMPREF1211_07259_hypothetical_protein_[Streptomyces_sp._HGB0020]	39.024	328	189	6	352	677	12	330	2.12e-59	208
BKD_E1	Gastrointestinal_tract_HMPREF1211_07259_hypothetical_protein_[Streptomyces_sp._HGB0020]	39.024	328	189	6	352	677	12	330	2.12e-59	208
BKD_E1	Gastrointestinal_tract_HMPREF0556_12438_Transketolase	_pyridine_binding_domain_protein_[Listeria_grayi_DSM_20601]	37.805	328	194	6	353	677	19	339	2.25e-59	208
BKD_E1	Gastrointestinal_tract_HMPREF0556_12438_Transketolase	_pyridine_binding_domain_protein_[Listeria_grayi_DSM_20601]	37.805	328	194	6	353	677	19	339	2.25e-59	208
BKD_E1	Urogenital_tract_HMPREF9320_0653_Transketolase	_pyridine_binding_domain_protein_[Streptococcus_pseudoporcinus_SPIN_20026]	38.558	319	186	7	355	670	12	323	2.26e-59	208
BKD_E1	Urogenital_tract_HMPREF0501_00368_2-oxoisovalerate_dehydrogenase_subunit_beta_[Lactobacillus_coleohominis_101-4-CHN]	37.764	331	196	6	349	677	3	325	2.31e-59	208
BKD_E1	Unknown_HMPREF1386_04713_TPP-dependent_acetoin_dehydrogenase_complex	_E1_component	_beta_subunit_[Staphylococcus_epidermidis_NIH051668]	37.117	326	195	6	355	677	9	327	2.97e-59	207
BKD_E1	Urogenital_tract_HMPREF9243_2051_Transketolase	_pyridine_binding_domain_protein_[Aerococcus_urinae_ACS-120-V-Col10a]	40.184	326	187	6	355	677	9	329	3.08e-59	208
BKD_E1	Oral_POTG_03087_2-oxoisovalerate_dehydrogenase_subunit_beta_[Paenibacillus_sp._oral_taxon_786_str._D14]	38.906	329	190	7	353	677	7	328	8.44e-59	206
BKD_E1	Skin_STAHO0001_0813_Transketolase	_pyridine_binding_domain_protein_[Staphylococcus_hominis_SK119]	35.843	332	203	6	349	677	3	327	1.2e-58	206
BKD_E1	Urogenital_tract_HMPREF9308_00396_hypothetical_protein_[Staphylococcus_lugdunensis_ACS-027-V-Sch2]	39.423	312	179	6	369	677	23	327	1.4e-58	206
BKD_E1	Urogenital_tract_HMPREF9308_00396_hypothetical_protein_[Staphylococcus_lugdunensis_ACS-027-V-Sch2]	39.423	312	179	6	369	677	23	327	1.4e-58	206
BKD_E1	Skin_HMPREF0790_0293_Transketolase	_pyridine_binding_domain_protein_[Staphylococcus_lugdunensis_M23590]	39.423	312	179	6	369	677	32	336	1.41e-58	206
BKD_E1	Skin_HMPREF0790_0293_Transketolase	_pyridine_binding_domain_protein_[Staphylococcus_lugdunensis_M23590]	39.423	312	179	6	369	677	32	336	1.41e-58	206
BKD_E1	Skin_HMPREF1239_0403_TPP-dependent_acetoin_dehydrogenase_complex	_E1_component	_beta_subunit_[Streptococcus_pyogenes_GA03805]	39.185	319	184	7	355	670	13	324	2.13e-58	206
BKD_E1	Skin_HMPREF1242_0869_TPP-dependent_acetoin_dehydrogenase_complex	_E1_component	_beta_subunit_[Streptococcus_pyogenes_GA40884]	39.185	319	184	7	355	670	13	324	2.13e-58	206
BKD_E1	Skin_HMPREF1241_1398_TPP-dependent_acetoin_dehydrogenase_complex	_E1_component	_beta_subunit_[Streptococcus_pyogenes_GA03799]	39.185	319	184	7	355	670	13	324	2.13e-58	206
BKD_E1	Skin_HMPREF1243_1575_TPP-dependent_acetoin_dehydrogenase_complex	_E1_component	_beta_subunit_[Streptococcus_pyogenes_GA03747]	39.185	319	184	7	355	670	13	324	2.13e-58	206
BKD_E1	Skin_HMPREF1240_0159_TPP-dependent_acetoin_dehydrogenase_complex	_E1_component	_beta_subunit_[Streptococcus_pyogenes_GA03455]	39.185	319	184	7	355	670	13	324	2.13e-58	206
BKD_E1	Skin_HMPREF1244_1814_TPP-dependent_acetoin_dehydrogenase_complex	_E1_component	_beta_subunit_[Streptococcus_pyogenes_GA19702]	39.185	319	184	7	355	670	13	324	2.13e-58	206
BKD_E1	Oral_HMPREF1227_0227_TPP-dependent_acetoin_dehydrogenase_complex	_E1_component	_beta_subunit_[Streptococcus_pyogenes_GA41046]	39.185	319	184	7	355	670	13	324	2.13e-58	206
BKD_E1	Oral_HMPREF1233_1861_TPP-dependent_acetoin_dehydrogenase_complex	_E1_component	_beta_subunit_[Streptococcus_pyogenes_GA19700]	39.185	319	184	7	355	670	13	324	2.13e-58	206
BKD_E1	Oral_HMPREF1238_0422_TPP-dependent_acetoin_dehydrogenase_complex	_E1_component	_beta_subunit_[Streptococcus_pyogenes_GA40377]	39.185	319	184	7	355	670	13	324	2.13e-58	206
BKD_E1	Oral_HMPREF1234_1329_TPP-dependent_acetoin_dehydrogenase_complex	_E1_component	_beta_subunit_[Streptococcus_pyogenes_GA41039]	39.185	319	184	7	355	670	13	324	2.13e-58	206
BKD_E1	Oral_HMPREF1231_2061_TPP-dependent_acetoin_dehydrogenase_complex	_E1_protein_subunit_beta_[Streptococcus_pyogenes_GA06023]	39.185	319	184	7	355	670	13	324	2.13e-58	206
BKD_E1	Oral_HMPREF1231_2061_TPP-dependent_acetoin_dehydrogenase_complex	_E1_component	_beta_subunit_[Streptococcus_pyogenes_GA06023]	39.185	319	184	7	355	670	13	324	2.13e-58	206
BKD_E1	Oral_HMPREF1235_1125_TPP-dependent_acetoin_dehydrogenase_complex	_E1_component	_beta_subunit_[Streptococcus_pyogenes_GA41208]	39.185	319	184	7	355	670	13	324	2.13e-58	206
BKD_E1	Airways_HMPREF0841_1040_Transketolase	_pyridine_binding_domain_protein_[Streptococcus_pyogenes_ATCC_10782]	39.185	319	184	7	355	670	13	324	2.13e-58	206
BKD_E1	Airways_HMPREF0841_1040_Transketolase	_pyridine_binding_domain_protein_[Streptococcus_pyogenes_ATCC_10782]	39.185	319	184	7	355	670	13	324	2.13e-58	206
BKD_E1	Gastrointestinal_tract_ANASTE_00412_Transketolase	_pyridine_binding_domain_protein_[Anaerofustis_stercorihominis_DSM_17244]	37.231	325	195	5	353	675	7	324	4.6e-58	204
BKD_E1	Gastrointestinal_tract_ANASTE_00412_Transketolase	_pyridine_binding_domain_protein_[Anaerofustis_stercorihominis_DSM_17244]	37.231	325	195	5	353	675	7	324	4.6e-58	204
BKD_E1	Airways_HMPREF0798_00274_branched-chain_alpha-keto_acid_dehydrogenase	_E1_component	_beta_subunit_[Staphylococcus_hominis_subsp._hominis_C80]	35.542	332	204	6	349	677	3	327	5.73e-58	204
BKD_E1	Skin_STAWA0001_1023_Transketolase	_C-terminal_domain_protein_[Staphylococcus_warneri_L37603]	37.117	326	199	4	352	677	6	325	9.56e-58	204
BKD_E1	Oral_HMPREF1013_00510_pyruvate_dehydrogenase_E1_component_subunit_beta_[Bacillus_sp._2_A_57_CT2]	36.086	327	201	5	352	677	6	325	1.09e-57	203
BKD_E1	Oral_HMPREF1013_00510_pyruvate_dehydrogenase_E1_component_subunit_beta_[Bacillus_sp._2_A_57_CT2]	36.086	327	201	5	352	677	6	325	1.09e-57	203
BKD_E1	Oral_HMPREF9964_0667_Transketolase	_pyridine_binding_domain_protein_[Streptococcus_dysgalactiae_subsp._equisimilis_SK1249]	38.871	319	185	7	355	670	13	324	1.21e-57	204
BKD_E1	Oral_HMPREF9963_1554_TPP-dependent_acetoin_dehydrogenase_complex	_E1_component	_beta_subunit_[Streptococcus_dysgalactiae_subsp._equisimilis_SK1250]	38.871	319	185	7	355	670	13	324	1.21e-57	204
BKD_E1	Skin_HMPREF1245_1261_TPP-dependent_acetoin_dehydrogenase_complex	_E1_component	_beta_subunit_[Streptococcus_pyogenes_GA16797]	38.871	319	185	7	355	670	13	324	1.31e-57	204
BKD_E1	Gastrointestinal_tract_HMPREF1486_05164_hypothetical_protein_[Streptomyces_sp._HPH0547]	38.957	326	182	7	355	674	25	339	1.47e-57	204
BKD_E1	Gastrointestinal_tract_HMPREF1486_05164_hypothetical_protein_[Streptomyces_sp._HPH0547]	38.957	326	182	7	355	674	25	339	1.47e-57	204
BKD_E1	Unknown_HMPREF9718_03941_2-oxoisovalerate_dehydrogenase_subunit_beta_[Sphingobium_yanoikuyae_ATCC_51230]	36.232	345	194	7	348	676	13	347	4.28e-57	202
BKD_E1	Unknown_HMPREF9718_03941_2-oxoisovalerate_dehydrogenase_subunit_beta_[Sphingobium_yanoikuyae_ATCC_51230]	36.232	345	194	7	348	676	13	347	4.28e-57	202
BKD_E1	Urogenital_tract_HMPREF0769_12687_Transketolase	_C-terminal_domain_protein_[Staphylococcus_aureus_subsp._aureus_MN8]	37.117	326	199	4	352	677	6	325	5.95e-57	201
BKD_E1	Skin_HMPREF0772_12138_Transketolase	_C-terminal_domain_protein_[Staphylococcus_aureus_subsp._aureus_TCH60]	37.117	326	199	4	352	677	6	325	5.95e-57	201
BKD_E1	Skin_HMPREF0776_2087_Transketolase	_C-terminal_domain_protein_[Staphylococcus_aureus_subsp._aureus_USA300_TCH959]	37.117	326	199	4	352	677	6	325	5.95e-57	201
BKD_E1	Skin_HMPREF0776_2087_Transketolase	_C-terminal_domain_protein_[Staphylococcus_aureus_subsp._aureus_USA300_TCH959]	37.117	326	199	4	352	677	6	325	5.95e-57	201
BKD_E1	Skin_HMPREF0773_11997_Transketolase	_C-terminal_domain_protein_[Staphylococcus_aureus_subsp._aureus_TCH70]	37.117	326	199	4	352	677	6	325	5.95e-57	201
BKD_E1	Skin_HMPREF0773_11997_Transketolase	_C-terminal_domain_protein_[Staphylococcus_aureus_subsp._aureus_TCH70]	37.117	326	199	4	352	677	6	325	5.95e-57	201
BKD_E1	Skin_HMPREF0774_1147_Transketolase	_C-terminal_domain_protein_[Staphylococcus_aureus_subsp._aureus_TCH130]	37.117	326	199	4	352	677	6	325	5.95e-57	201
BKD_E1	Skin_HMPREF0774_1147_Transketolase	_C-terminal_domain_protein_[Staphylococcus_aureus_subsp._aureus_TCH130]	37.117	326	199	4	352	677	6	325	5.95e-57	201
BKD_E1	Skin_HMPREF9529_01379_Transketolase	_C-terminal_domain_protein_[Staphylococcus_aureus_subsp._aureus_MRSA177]	37.117	326	199	4	352	677	6	325	5.95e-57	201
BKD_E1	Skin_HMPREF9529_01379_Transketolase	_C-terminal_domain_protein_[Staphylococcus_aureus_subsp._aureus_MRSA177]	37.117	326	199	4	352	677	6	325	5.95e-57	201
BKD_E1	Skin_HMPREF9528_00708_Transketolase	_C-terminal_domain_protein_[Staphylococcus_aureus_subsp._aureus_MRSA131]	37.117	326	199	4	352	677	6	325	5.95e-57	201
BKD_E1	Skin_HMPREF9528_00708_Transketolase	_C-terminal_domain_protein_[Staphylococcus_aureus_subsp._aureus_MRSA131]	37.117	326	199	4	352	677	6	325	5.95e-57	201
BKD_E1	Airways_HMPREF0783_2291_Transketolase	_C-terminal_domain_protein_[Staphylococcus_aureus_subsp._aureus_ATCC_BAA-39]	37.117	326	199	4	352	677	6	325	5.95e-57	201
BKD_E1	Airways_HMPREF0783_2291_Transketolase	_C-terminal_domain_protein_[Staphylococcus_aureus_subsp._aureus_ATCC_BAA-39]	37.117	326	199	4	352	677	6	325	5.95e-57	201
BKD_E1	Airways_HMPREF0782_0880_Transketolase	_C-terminal_domain_protein_[Staphylococcus_aureus_subsp._aureus_ATCC_51811]	37.117	326	199	4	352	677	6	325	5.95e-57	201
BKD_E1	Airways_HMPREF0782_0880_Transketolase	_C-terminal_domain_protein_[Staphylococcus_aureus_subsp._aureus_ATCC_51811]	37.117	326	199	4	352	677	6	325	5.95e-57	201
BKD_E1	Gastrointestinal_tract_HMPREF1211_05700_hypothetical_protein_[Streptomyces_sp._HGB0020]	29.984	607	371	18	84	651	84	675	7.33e-57	211
BKD_E1	Gastrointestinal_tract_HMPREF1211_05700_hypothetical_protein_[Streptomyces_sp._HGB0020]	29.984	607	371	18	84	651	84	675	7.33e-57	211
BKD_E1	Gastrointestinal_tract_HMPREF1211_07242_hypothetical_protein_[Streptomyces_sp._HGB0020]	40.308	325	185	7	352	674	11	328	7.65e-57	201
BKD_E1	Gastrointestinal_tract_HMPREF1211_07242_hypothetical_protein_[Streptomyces_sp._HGB0020]	40.308	325	185	7	352	674	11	328	7.65e-57	201
BKD_E1	Unknown_HMPREF1384_02727_pyruvate_dehydrogenase_E1_component_subunit_beta_[Staphylococcus_aureus_subsp._aureus_CM05]	37.117	326	199	4	352	677	6	325	8.71e-57	201
BKD_E1	Unknown_HMPREF1384_02727_pyruvate_dehydrogenase_E1_component_subunit_beta_[Staphylococcus_aureus_subsp._aureus_CM05]	37.117	326	199	4	352	677	6	325	8.71e-57	201
BKD_E1	Oral_HMPREF1232_1691_TPP-dependent_acetoin_dehydrogenase_complex	_E1_component	_beta_subunit_[Streptococcus_pyogenes_GA40468]	38.558	319	186	7	355	670	13	324	1.21e-56	201
BKD_E1	Skin_HMPREF0793_1757_Transketolase	_pyridine_binding_domain_protein_[Staphylococcus_caprae_M23864:W1]	37.423	326	198	4	352	677	6	325	1.26e-56	201
BKD_E1	Skin_HMPREF0793_1757_Transketolase	_pyridine_binding_domain_protein_[Staphylococcus_caprae_M23864:W1]	37.423	326	198	4	352	677	6	325	1.26e-56	201
BKD_E1	Urogenital_tract_HMPREF0345_2132_2-oxoisovalerate_dehydrogenase_subunit_beta_[Enterococcus_faecalis_ATCC_29200]	38.855	332	195	6	348	677	3	328	1.65e-56	200
BKD_E1	Urogenital_tract_HMPREF0345_2132_2-oxoisovalerate_dehydrogenase_subunit_beta_[Enterococcus_faecalis_ATCC_29200]	38.855	332	195	6	348	677	3	328	1.65e-56	200
BKD_E1	Urogenital_tract_HMPREF9508_02303_2-oxoisovalerate_dehydrogenase_subunit_beta_[Enterococcus_faecalis_TX0312]	38.855	332	195	6	348	677	3	328	1.65e-56	200
BKD_E1	Urogenital_tract_HMPREF9508_02303_2-oxoisovalerate_dehydrogenase_subunit_beta_[Enterococcus_faecalis_TX0312]	38.855	332	195	6	348	677	3	328	1.65e-56	200
BKD_E1	Urogenital_tract_HMPREF9514_01898_2-oxoisovalerate_dehydrogenase_subunit_beta_[Enterococcus_faecalis_TX0855]	38.855	332	195	6	348	677	3	328	1.65e-56	200
BKD_E1	Urogenital_tract_HMPREF9514_01898_2-oxoisovalerate_dehydrogenase_subunit_beta_[Enterococcus_faecalis_TX0855]	38.855	332	195	6	348	677	3	328	1.65e-56	200
BKD_E1	Unknown_HMPREF1331_00676_2-oxoisovalerate_dehydrogenase_subunit_beta_[Enterococcus_faecalis_ERV25]	38.855	332	195	6	348	677	3	328	1.65e-56	200
BKD_E1	Unknown_HMPREF1331_00676_2-oxoisovalerate_dehydrogenase_subunit_beta_[Enterococcus_faecalis_ERV25]	38.855	332	195	6	348	677	3	328	1.65e-56	200
BKD_E1	Unknown_HMPREF1333_03149_2-oxoisovalerate_dehydrogenase_subunit_beta_[Enterococcus_faecalis_ERV37]	38.855	332	195	6	348	677	3	328	1.65e-56	200
BKD_E1	Unknown_HMPREF1333_03149_2-oxoisovalerate_dehydrogenase_subunit_beta_[Enterococcus_faecalis_ERV37]	38.855	332	195	6	348	677	3	328	1.65e-56	200
BKD_E1	Unknown_HMPREF1330_01325_2-oxoisovalerate_dehydrogenase_subunit_beta_[Enterococcus_faecalis_ERV129]	38.855	332	195	6	348	677	3	328	1.65e-56	200
BKD_E1	Unknown_HMPREF1330_01325_2-oxoisovalerate_dehydrogenase_subunit_beta_[Enterococcus_faecalis_ERV129]	38.855	332	195	6	348	677	3	328	1.65e-56	200
BKD_E1	Unknown_HMPREF1329_02326_2-oxoisovalerate_dehydrogenase_subunit_beta_[Enterococcus_faecalis_ERV116]	38.855	332	195	6	348	677	3	328	1.65e-56	200
BKD_E1	Unknown_HMPREF1329_02326_2-oxoisovalerate_dehydrogenase_subunit_beta_[Enterococcus_faecalis_ERV116]	38.855	332	195	6	348	677	3	328	1.65e-56	200
BKD_E1	Unknown_HMPREF1342_02491_2-oxoisovalerate_dehydrogenase_subunit_beta_[Enterococcus_faecalis_ERV85]	38.855	332	195	6	348	677	3	328	1.65e-56	200
BKD_E1	Unknown_HMPREF1342_02491_2-oxoisovalerate_dehydrogenase_subunit_beta_[Enterococcus_faecalis_ERV85]	38.855	332	195	6	348	677	3	328	1.65e-56	200
BKD_E1	Unknown_HMPREF1339_01461_2-oxoisovalerate_dehydrogenase_subunit_beta_[Enterococcus_faecalis_ERV72]	38.855	332	195	6	348	677	3	328	1.65e-56	200
BKD_E1	Unknown_HMPREF1339_01461_2-oxoisovalerate_dehydrogenase_subunit_beta_[Enterococcus_faecalis_ERV72]	38.855	332	195	6	348	677	3	328	1.65e-56	200
BKD_E1	Unknown_HMPREF1340_01600_2-oxoisovalerate_dehydrogenase_subunit_beta_[Enterococcus_faecalis_ERV73]	38.855	332	195	6	348	677	3	328	1.65e-56	200
BKD_E1	Unknown_HMPREF1340_01600_2-oxoisovalerate_dehydrogenase_subunit_beta_[Enterococcus_faecalis_ERV73]	38.855	332	195	6	348	677	3	328	1.65e-56	200
BKD_E1	Unknown_HMPREF1332_01303_2-oxoisovalerate_dehydrogenase_subunit_beta_[Enterococcus_faecalis_ERV31]	38.855	332	195	6	348	677	3	328	1.65e-56	200
BKD_E1	Unknown_HMPREF1332_01303_2-oxoisovalerate_dehydrogenase_subunit_beta_[Enterococcus_faecalis_ERV31]	38.855	332	195	6	348	677	3	328	1.65e-56	200
BKD_E1	Unknown_HMPREF9509_02202_2-oxoisovalerate_dehydrogenase_subunit_beta_[Enterococcus_faecalis_TX0411]	38.855	332	195	6	348	677	3	328	1.65e-56	200
BKD_E1	Unknown_HMPREF9509_02202_2-oxoisovalerate_dehydrogenase_subunit_beta_[Enterococcus_faecalis_TX0411]	38.855	332	195	6	348	677	3	328	1.65e-56	200
BKD_E1	Unknown_HMPREF9506_02466_2-oxoisovalerate_dehydrogenase_subunit_beta_[Enterococcus_faecalis_TX0309A]	38.855	332	195	6	348	677	3	328	1.65e-56	200
BKD_E1	Unknown_HMPREF9506_02466_2-oxoisovalerate_dehydrogenase_subunit_beta_[Enterococcus_faecalis_TX0309A]	38.855	332	195	6	348	677	3	328	1.65e-56	200
BKD_E1	Unknown_HMPREF9507_00462_2-oxoisovalerate_dehydrogenase_subunit_beta_[Enterococcus_faecalis_TX0309B]	38.855	332	195	6	348	677	3	328	1.65e-56	200
BKD_E1	Unknown_HMPREF9507_00462_2-oxoisovalerate_dehydrogenase_subunit_beta_[Enterococcus_faecalis_TX0309B]	38.855	332	195	6	348	677	3	328	1.65e-56	200
BKD_E1	Unknown_HMPREF9510_00322_2-oxoisovalerate_dehydrogenase_subunit_beta_[Enterococcus_faecalis_TX0470]	38.855	332	195	6	348	677	3	328	1.65e-56	200
BKD_E1	Unknown_HMPREF9510_00322_2-oxoisovalerate_dehydrogenase_subunit_beta_[Enterococcus_faecalis_TX0470]	38.855	332	195	6	348	677	3	328	1.65e-56	200
BKD_E1	Unknown_HMPREF1344_02661_2-oxoisovalerate_dehydrogenase_subunit_beta_[Enterococcus_faecalis_R508]	38.855	332	195	6	348	677	3	328	1.65e-56	200
BKD_E1	Unknown_HMPREF1344_02661_2-oxoisovalerate_dehydrogenase_subunit_beta_[Enterococcus_faecalis_R508]	38.855	332	195	6	348	677	3	328	1.65e-56	200
BKD_E1	Unknown_HMPREF1335_00738_2-oxoisovalerate_dehydrogenase_subunit_beta_[Enterococcus_faecalis_ERV62]	38.855	332	195	6	348	677	3	328	1.65e-56	200
BKD_E1	Unknown_HMPREF1335_00738_2-oxoisovalerate_dehydrogenase_subunit_beta_[Enterococcus_faecalis_ERV62]	38.855	332	195	6	348	677	3	328	1.65e-56	200
BKD_E1	Unknown_HMPREF1336_00878_2-oxoisovalerate_dehydrogenase_subunit_beta_[Enterococcus_faecalis_ERV63]	38.855	332	195	6	348	677	3	328	1.65e-56	200
BKD_E1	Unknown_HMPREF1336_00878_2-oxoisovalerate_dehydrogenase_subunit_beta_[Enterococcus_faecalis_ERV63]	38.855	332	195	6	348	677	3	328	1.65e-56	200
BKD_E1	Unknown_HMPREF1337_01479_2-oxoisovalerate_dehydrogenase_subunit_beta_[Enterococcus_faecalis_ERV65]	38.855	332	195	6	348	677	3	328	1.65e-56	200
BKD_E1	Unknown_HMPREF1337_01479_2-oxoisovalerate_dehydrogenase_subunit_beta_[Enterococcus_faecalis_ERV65]	38.855	332	195	6	348	677	3	328	1.65e-56	200
BKD_E1	Unknown_HMPREF1334_01219_2-oxoisovalerate_dehydrogenase_subunit_beta_[Enterococcus_faecalis_ERV41]	38.855	332	195	6	348	677	3	328	1.65e-56	200
BKD_E1	Unknown_HMPREF1334_01219_2-oxoisovalerate_dehydrogenase_subunit_beta_[Enterococcus_faecalis_ERV41]	38.855	332	195	6	348	677	3	328	1.65e-56	200
BKD_E1	Unknown_HMPREF1338_01343_2-oxoisovalerate_dehydrogenase_subunit_beta_[Enterococcus_faecalis_ERV68]	38.855	332	195	6	348	677	3	328	1.65e-56	200
BKD_E1	Unknown_HMPREF1338_01343_2-oxoisovalerate_dehydrogenase_subunit_beta_[Enterococcus_faecalis_ERV68]	38.855	332	195	6	348	677	3	328	1.65e-56	200
BKD_E1	Unknown_HMPREF9496_01683_2-oxoisovalerate_dehydrogenase_subunit_beta_[Enterococcus_faecalis_TX4000]	38.855	332	195	6	348	677	3	328	1.65e-56	200
BKD_E1	Unknown_HMPREF9496_01683_2-oxoisovalerate_dehydrogenase_subunit_beta_[Enterococcus_faecalis_TX4000]	38.855	332	195	6	348	677	3	328	1.65e-56	200
BKD_E1	Unknown_HMPREF1327_02164_2-oxoisovalerate_dehydrogenase_subunit_beta_[Enterococcus_faecalis_599]	38.855	332	195	6	348	677	3	328	1.65e-56	200
BKD_E1	Unknown_HMPREF1327_02164_2-oxoisovalerate_dehydrogenase_subunit_beta_[Enterococcus_faecalis_599]	38.855	332	195	6	348	677	3	328	1.65e-56	200
BKD_E1	Unknown_HMPREF1341_02970_2-oxoisovalerate_dehydrogenase_subunit_beta_[Enterococcus_faecalis_ERV81]	38.855	332	195	6	348	677	3	328	1.65e-56	200
BKD_E1	Unknown_HMPREF1341_02970_2-oxoisovalerate_dehydrogenase_subunit_beta_[Enterococcus_faecalis_ERV81]	38.855	332	195	6	348	677	3	328	1.65e-56	200
BKD_E1	Unknown_HMPREF1343_01373_2-oxoisovalerate_dehydrogenase_subunit_beta_[Enterococcus_faecalis_ERV93]	38.855	332	195	6	348	677	3	328	1.65e-56	200
BKD_E1	Unknown_HMPREF1343_01373_2-oxoisovalerate_dehydrogenase_subunit_beta_[Enterococcus_faecalis_ERV93]	38.855	332	195	6	348	677	3	328	1.65e-56	200
BKD_E1	Unknown_HMPREF1328_00674_2-oxoisovalerate_dehydrogenase_subunit_beta_[Enterococcus_faecalis_ERV103]	38.855	332	195	6	348	677	3	328	1.65e-56	200
BKD_E1	Unknown_HMPREF1328_00674_2-oxoisovalerate_dehydrogenase_subunit_beta_[Enterococcus_faecalis_ERV103]	38.855	332	195	6	348	677	3	328	1.65e-56	200
BKD_E1	Oral_HMPREF0347_7282_2-oxoisovalerate_dehydrogenase_subunit_beta_[Enterococcus_faecalis_TUSoD_Ef11]	38.855	332	195	6	348	677	3	328	1.65e-56	200
BKD_E1	Lymph_Node_HMPREF9498_01604_2-oxoisovalerate_dehydrogenase_subunit_beta_[Enterococcus_faecalis_TX4248]	38.855	332	195	6	348	677	3	328	1.65e-56	200
BKD_E1	Lymph_Node_HMPREF9498_01604_2-oxoisovalerate_dehydrogenase_subunit_beta_[Enterococcus_faecalis_TX4248]	38.855	332	195	6	348	677	3	328	1.65e-56	200
BKD_E1	Gastrointestinal_tract_HMPREF9494_00173_2-oxoisovalerate_dehydrogenase_subunit_beta_[Enterococcus_faecalis_TX2137]	38.855	332	195	6	348	677	3	328	1.65e-56	200
BKD_E1	Gastrointestinal_tract_HMPREF9494_00173_2-oxoisovalerate_dehydrogenase_subunit_beta_[Enterococcus_faecalis_TX2137]	38.855	332	195	6	348	677	3	328	1.65e-56	200
BKD_E1	Gastrointestinal_tract_CUI_1486_transketolase	_pyridine_binding_domain_protein_[Enterococcus_faecalis_PC1.1]	38.855	332	195	6	348	677	3	328	1.65e-56	200
BKD_E1	Gastrointestinal_tract_HMPREF9520_02587_2-oxoisovalerate_dehydrogenase_subunit_beta_[Enterococcus_faecalis_TX1467]	38.855	332	195	6	348	677	3	328	1.65e-56	200
BKD_E1	Gastrointestinal_tract_HMPREF9520_02587_2-oxoisovalerate_dehydrogenase_subunit_beta_[Enterococcus_faecalis_TX1467]	38.855	332	195	6	348	677	3	328	1.65e-56	200
BKD_E1	Gastrointestinal_tract_HMPREF9517_00395_2-oxoisovalerate_dehydrogenase_subunit_beta_[Enterococcus_faecalis_TX1341]	38.855	332	195	6	348	677	3	328	1.65e-56	200
BKD_E1	Gastrointestinal_tract_HMPREF9517_00395_2-oxoisovalerate_dehydrogenase_subunit_beta_[Enterococcus_faecalis_TX1341]	38.855	332	195	6	348	677	3	328	1.65e-56	200
BKD_E1	Gastrointestinal_tract_HMPREF9516_02408_2-oxoisovalerate_dehydrogenase_subunit_beta_[Enterococcus_faecalis_TX1302]	38.855	332	195	6	348	677	3	328	1.65e-56	200
BKD_E1	Gastrointestinal_tract_HMPREF9516_02408_2-oxoisovalerate_dehydrogenase_subunit_beta_[Enterococcus_faecalis_TX1302]	38.855	332	195	6	348	677	3	328	1.65e-56	200
BKD_E1	Gastrointestinal_tract_HMPREF9519_02646_2-oxoisovalerate_dehydrogenase_subunit_beta_[Enterococcus_faecalis_TX1346]	38.855	332	195	6	348	677	3	328	1.65e-56	200
BKD_E1	Gastrointestinal_tract_HMPREF9519_02646_2-oxoisovalerate_dehydrogenase_subunit_beta_[Enterococcus_faecalis_TX1346]	38.855	332	195	6	348	677	3	328	1.65e-56	200
BKD_E1	Gastrointestinal_tract_HMPREF9497_01581_2-oxoisovalerate_dehydrogenase_subunit_beta_[Enterococcus_faecalis_TX4244]	38.855	332	195	6	348	677	3	328	1.65e-56	200
BKD_E1	Gastrointestinal_tract_HMPREF9497_01581_2-oxoisovalerate_dehydrogenase_subunit_beta_[Enterococcus_faecalis_TX4244]	38.855	332	195	6	348	677	3	328	1.65e-56	200
BKD_E1	Blood_HMPREF9501_00381_2-oxoisovalerate_dehydrogenase_subunit_beta_[Enterococcus_faecalis_TX0027]	38.855	332	195	6	348	677	3	328	1.65e-56	200
BKD_E1	Blood_HMPREF9501_00381_2-oxoisovalerate_dehydrogenase_subunit_beta_[Enterococcus_faecalis_TX0027]	38.855	332	195	6	348	677	3	328	1.65e-56	200
BKD_E1	Blood_HMPREF9502_02259_2-oxoisovalerate_dehydrogenase_subunit_beta_[Enterococcus_faecalis_TX0031]	38.855	332	195	6	348	677	3	328	1.65e-56	200
BKD_E1	Blood_HMPREF9502_02259_2-oxoisovalerate_dehydrogenase_subunit_beta_[Enterococcus_faecalis_TX0031]	38.855	332	195	6	348	677	3	328	1.65e-56	200
BKD_E1	Blood_HMPREF9503_01428_2-oxoisovalerate_dehydrogenase_subunit_beta_[Enterococcus_faecalis_TX0043]	38.855	332	195	6	348	677	3	328	1.65e-56	200
BKD_E1	Blood_HMPREF9503_01428_2-oxoisovalerate_dehydrogenase_subunit_beta_[Enterococcus_faecalis_TX0043]	38.855	332	195	6	348	677	3	328	1.65e-56	200
BKD_E1	Blood_HMPREF9504_00699_2-oxoisovalerate_dehydrogenase_subunit_beta_[Enterococcus_faecalis_TX0102]	38.855	332	195	6	348	677	3	328	1.65e-56	200
BKD_E1	Blood_HMPREF9504_00699_2-oxoisovalerate_dehydrogenase_subunit_beta_[Enterococcus_faecalis_TX0102]	38.855	332	195	6	348	677	3	328	1.65e-56	200
BKD_E1	Blood_HMPREF9505_02568_2-oxoisovalerate_dehydrogenase_subunit_beta_[Enterococcus_faecalis_TX0109]	38.855	332	195	6	348	677	3	328	1.65e-56	200
BKD_E1	Blood_HMPREF9505_02568_2-oxoisovalerate_dehydrogenase_subunit_beta_[Enterococcus_faecalis_TX0109]	38.855	332	195	6	348	677	3	328	1.65e-56	200
BKD_E1	Blood_HMPREF9492_01950_2-oxoisovalerate_dehydrogenase_subunit_beta_[Enterococcus_faecalis_DAPTO_512]	38.855	332	195	6	348	677	3	328	1.65e-56	200
BKD_E1	Blood_HMPREF9492_01950_2-oxoisovalerate_dehydrogenase_subunit_beta_[Enterococcus_faecalis_DAPTO_512]	38.855	332	195	6	348	677	3	328	1.65e-56	200
BKD_E1	Blood_HMPREF9493_01320_2-oxoisovalerate_dehydrogenase_subunit_beta_[Enterococcus_faecalis_DAPTO_516]	38.855	332	195	6	348	677	3	328	1.65e-56	200
BKD_E1	Blood_HMPREF9493_01320_2-oxoisovalerate_dehydrogenase_subunit_beta_[Enterococcus_faecalis_DAPTO_516]	38.855	332	195	6	348	677	3	328	1.65e-56	200
BKD_E1	Blood_HMPREF9377_00776_2-oxoisovalerate_dehydrogenase_subunit_beta_[Enterococcus_faecalis_R712]	38.855	332	195	6	348	677	3	328	1.65e-56	200
BKD_E1	Blood_HMPREF9377_00776_2-oxoisovalerate_dehydrogenase_subunit_beta_[Enterococcus_faecalis_R712]	38.855	332	195	6	348	677	3	328	1.65e-56	200
BKD_E1	Blood_HMPREF9376_02971_2-oxoisovalerate_dehydrogenase_subunit_beta_[Enterococcus_faecalis_S613]	38.855	332	195	6	348	677	3	328	1.65e-56	200
BKD_E1	Blood_HMPREF9376_02971_2-oxoisovalerate_dehydrogenase_subunit_beta_[Enterococcus_faecalis_S613]	38.855	332	195	6	348	677	3	328	1.65e-56	200
BKD_E1	Blood_HMPREF9495_01128_2-oxoisovalerate_dehydrogenase_subunit_beta_[Enterococcus_faecalis_TX2141]	38.855	332	195	6	348	677	3	328	1.65e-56	200
BKD_E1	Blood_HMPREF9495_01128_2-oxoisovalerate_dehydrogenase_subunit_beta_[Enterococcus_faecalis_TX2141]	38.855	332	195	6	348	677	3	328	1.65e-56	200
BKD_E1	Blood_HMPREF9500_00419_2-oxoisovalerate_dehydrogenase_subunit_beta_[Enterococcus_faecalis_TX0017]	38.855	332	195	6	348	677	3	328	1.65e-56	200
BKD_E1	Blood_HMPREF9500_00419_2-oxoisovalerate_dehydrogenase_subunit_beta_[Enterococcus_faecalis_TX0017]	38.855	332	195	6	348	677	3	328	1.65e-56	200
BKD_E1	Blood_HMPREF9499_01120_2-oxoisovalerate_dehydrogenase_subunit_beta_[Enterococcus_faecalis_TX0012]	38.855	332	195	6	348	677	3	328	1.65e-56	200
BKD_E1	Blood_HMPREF9499_01120_2-oxoisovalerate_dehydrogenase_subunit_beta_[Enterococcus_faecalis_TX0012]	38.855	332	195	6	348	677	3	328	1.65e-56	200
BKD_E1	Blood_HMPREF9513_01172_2-oxoisovalerate_dehydrogenase_subunit_beta_[Enterococcus_faecalis_TX0645]	38.855	332	195	6	348	677	3	328	1.65e-56	200
BKD_E1	Blood_HMPREF9513_01172_2-oxoisovalerate_dehydrogenase_subunit_beta_[Enterococcus_faecalis_TX0645]	38.855	332	195	6	348	677	3	328	1.65e-56	200
BKD_E1	Skin_STACA0001_2269_Transketolase	_pyridine_binding_domain_protein_[Staphylococcus_capitis_SK14]	36.503	326	201	4	352	677	6	325	2.71e-56	200
BKD_E1	Gastrointestinal_tract_CLOHYLEM_05689_Transketolase	_pyridine_binding_domain_protein_[Lachnospiraceae_[Clostridium]_hylemonae_DSM_15053]	36.036	333	199	6	355	677	9	337	2.95e-56	200
BKD_E1	Gastrointestinal_tract_CLOHYLEM_05689_Transketolase	_pyridine_binding_domain_protein_[Lachnospiraceae_[Clostridium]_hylemonae_DSM_15053]	36.036	333	199	6	355	677	9	337	2.95e-56	200
BKD_E1	Skin_HMPREF9956_0806_pyruvate_dehydrogenase_E1_component_subunit_beta_[Staphylococcus_epidermidis_14.1.R1.SE]	36.391	327	200	6	352	677	6	325	3.03e-56	199
BKD_E1	Urogenital_tract_HMPREF9281_00408_pyruvate_dehydrogenase_E1_component_subunit_beta_[Staphylococcus_epidermidis_BVS058A4]	36.086	327	201	6	352	677	6	325	3.33e-56	199
BKD_E1	Urogenital_tract_HMPREF9281_00408_pyruvate_dehydrogenase_E1_component_subunit_beta_[Staphylococcus_epidermidis_BVS058A4]	36.086	327	201	6	352	677	6	325	3.33e-56	199
BKD_E1	Unknown_HMPREF1386_02487_pyruvate_dehydrogenase_E1_component_subunit_beta_[Staphylococcus_epidermidis_NIH051668]	36.086	327	201	6	352	677	6	325	3.36e-56	199
BKD_E1	Unknown_HMPREF9985_05486_pyruvate_dehydrogenase_E1_component_subunit_beta_[Staphylococcus_epidermidis_NIHLM039]	36.086	327	201	6	352	677	6	325	3.36e-56	199
BKD_E1	Unknown_HMPREF9986_05411_pyruvate_dehydrogenase_E1_component_subunit_beta_[Staphylococcus_epidermidis_NIHLM040]	36.086	327	201	6	352	677	6	325	3.36e-56	199
BKD_E1	Unknown_HMPREF9987_05343_pyruvate_dehydrogenase_E1_component_subunit_beta_[Staphylococcus_epidermidis_NIHLM049]	36.086	327	201	6	352	677	6	325	3.36e-56	199
BKD_E1	Unknown_HMPREF9974_01777_pyruvate_dehydrogenase_E1_component_subunit_beta_[Staphylococcus_epidermidis_NIH05005]	36.086	327	201	6	352	677	6	325	3.36e-56	199
BKD_E1	Unknown_HMPREF9975_11863_pyruvate_dehydrogenase_E1_component_subunit_beta_[Staphylococcus_epidermidis_NIHLM001]	36.086	327	201	6	352	677	6	325	3.36e-56	199
BKD_E1	Unknown_HMPREF9977_03664_pyruvate_dehydrogenase_E1_component_subunit_beta_[Staphylococcus_epidermidis_NIHLM008]	36.086	327	201	6	352	677	6	325	3.36e-56	199
BKD_E1	Unknown_HMPREF1387_02511_pyruvate_dehydrogenase_E1_component_subunit_beta_[Staphylococcus_epidermidis_NIH04003]	36.086	327	201	6	352	677	6	325	3.36e-56	199
BKD_E1	Unknown_HMPREF9992_03353_pyruvate_dehydrogenase_E1_component_subunit_beta_[Staphylococcus_epidermidis_NIHLM070]	36.086	327	201	6	352	677	6	325	3.36e-56	199
BKD_E1	Unknown_HMPREF9981_02020_pyruvate_dehydrogenase_E1_component_subunit_beta_[Staphylococcus_epidermidis_NIHLM020]	36.086	327	201	6	352	677	6	325	3.36e-56	199
BKD_E1	Unknown_HMPREF1388_02486_pyruvate_dehydrogenase_E1_component_subunit_beta_[Staphylococcus_epidermidis_NIH05003]	36.086	327	201	6	352	677	6	325	3.36e-56	199
BKD_E1	Unknown_HMPREF1389_05524_pyruvate_dehydrogenase_E1_component_subunit_beta_[Staphylococcus_epidermidis_NIH06004]	36.086	327	201	6	352	677	6	325	3.36e-56	199
BKD_E1	Unknown_HMPREF1390_03565_pyruvate_dehydrogenase_E1_component_subunit_beta_[Staphylococcus_epidermidis_NIH08001]	36.086	327	201	6	352	677	6	325	3.36e-56	199
BKD_E1	Unknown_HMPREF9979_10989_pyruvate_dehydrogenase_E1_component_subunit_beta_[Staphylococcus_epidermidis_NIHLM018]	36.086	327	201	6	352	677	6	325	3.36e-56	199
BKD_E1	Unknown_HMPREF9976_09948_pyruvate_dehydrogenase_E1_component_subunit_beta_[Staphylococcus_epidermidis_NIHLM003]	36.086	327	201	6	352	677	6	325	3.36e-56	199
BKD_E1	Unknown_HMPREF9995_06822_pyruvate_dehydrogenase_E1_component_subunit_beta_[Staphylococcus_epidermidis_NIHLM095]	36.086	327	201	6	352	677	6	325	3.36e-56	199
BKD_E1	Unknown_HMPREF9994_00685_pyruvate_dehydrogenase_E1_component_subunit_beta_[Staphylococcus_epidermidis_NIHLM088]	36.086	327	201	6	352	677	6	325	3.36e-56	199
BKD_E1	Unknown_HMPREF9993_01873_pyruvate_dehydrogenase_E1_component_subunit_beta_[Staphylococcus_epidermidis_NIHLM087]	36.086	327	201	6	352	677	6	325	3.36e-56	199
BKD_E1	Unknown_HMPREF9982_01988_pyruvate_dehydrogenase_E1_component_subunit_beta_[Staphylococcus_epidermidis_NIHLM021]	36.086	327	201	6	352	677	6	325	3.36e-56	199
BKD_E1	Unknown_HMPREF9973_07244_pyruvate_dehydrogenase_E1_component_subunit_beta_[Staphylococcus_epidermidis_NIH05001]	36.086	327	201	6	352	677	6	325	3.36e-56	199
BKD_E1	Unknown_HMPREF9972_04440_pyruvate_dehydrogenase_E1_component_subunit_beta_[Staphylococcus_epidermidis_NIH04008]	36.086	327	201	6	352	677	6	325	3.36e-56	199
BKD_E1	Unknown_HMPREF9980_01372_pyruvate_dehydrogenase_E1_component_subunit_beta_[Staphylococcus_epidermidis_NIHLM031]	36.086	327	201	6	352	677	6	325	3.36e-56	199
BKD_E1	Unknown_HMPREF9991_09685_pyruvate_dehydrogenase_E1_component_subunit_beta_[Staphylococcus_epidermidis_NIHLM067]	36.086	327	201	6	352	677	6	325	3.36e-56	199
BKD_E1	Unknown_HMPREF1385_02730_pyruvate_dehydrogenase_E1_component_subunit_beta_[Staphylococcus_epidermidis_NIH051475]	36.086	327	201	6	352	677	6	325	3.36e-56	199
BKD_E1	Skin_HMPREF0797_2010_Transketolase	_C-terminal_domain_protein_[Staphylococcus_epidermidis_SK135]	36.086	327	201	6	352	677	6	325	3.36e-56	199
BKD_E1	Skin_HMPREF0794_0875_Transketolase	_C-terminal_domain_protein_[Staphylococcus_epidermidis_M23864:W2(grey)]	36.086	327	201	6	352	677	6	325	3.36e-56	199
BKD_E1	Skin_HMPREF0794_0875_Transketolase	_C-terminal_domain_protein_[Staphylococcus_epidermidis_M23864:W2(grey)]	36.086	327	201	6	352	677	6	325	3.36e-56	199
BKD_E1	Skin_HMPREF0789_0828_Transketolase	_C-terminal_domain_protein_[Staphylococcus_epidermidis_BCM-HMP0060]	36.086	327	201	6	352	677	6	325	3.36e-56	199
BKD_E1	Skin_HMPREF0789_0828_Transketolase	_C-terminal_domain_protein_[Staphylococcus_epidermidis_BCM-HMP0060]	36.086	327	201	6	352	677	6	325	3.36e-56	199
BKD_E1	Gastrointestinal_tract_ANACAC_01491_Transketolase	_pyridine_binding_domain_protein_[Anaerostipes_caccae_DSM_14662]	37.805	328	195	5	349	675	3	322	3.68e-56	199
BKD_E1	Gastrointestinal_tract_ANACAC_01491_Transketolase	_pyridine_binding_domain_protein_[Anaerostipes_caccae_DSM_14662]	37.805	328	195	5	349	675	3	322	3.68e-56	199
BKD_E1	Gastrointestinal_tract_HMPREF1210_01320_pyruvate_dehydrogenase_E1_component_subunit_beta_[Paenisporosarcina_sp._HGH0030]	36.418	335	189	7	352	677	6	325	4.63e-56	199
BKD_E1	Gastrointestinal_tract_HMPREF1210_01320_pyruvate_dehydrogenase_E1_component_subunit_beta_[Paenisporosarcina_sp._HGH0030]	36.418	335	189	7	352	677	6	325	4.63e-56	199
BKD_E1	Unknown_HMPREF9984_03315_pyruvate_dehydrogenase_E1_component_subunit_beta_[Staphylococcus_epidermidis_NIHLM037]	36.086	327	201	6	352	677	6	325	6.92e-56	199
BKD_E1	Unknown_HMPREF9978_02666_pyruvate_dehydrogenase_E1_component_subunit_beta_[Staphylococcus_epidermidis_NIHLM015]	36.086	327	201	6	352	677	6	325	6.92e-56	199
BKD_E1	Unknown_HMPREF9983_07163_pyruvate_dehydrogenase_E1_component_subunit_beta_[Staphylococcus_epidermidis_NIHLM023]	36.086	327	201	6	352	677	6	325	6.99e-56	199
BKD_E1	Unknown_HMPREF9988_05462_pyruvate_dehydrogenase_E1_component_subunit_beta_[Staphylococcus_epidermidis_NIHLM053]	36.086	327	201	6	352	677	6	325	6.99e-56	199
BKD_E1	Unknown_HMPREF9990_05243_pyruvate_dehydrogenase_E1_component_subunit_beta_[Staphylococcus_epidermidis_NIHLM061]	36.086	327	201	6	352	677	6	325	6.99e-56	199
BKD_E1	Unknown_HMPREF9989_04328_pyruvate_dehydrogenase_E1_component_subunit_beta_[Staphylococcus_epidermidis_NIHLM057]	36.086	327	201	6	352	677	6	325	6.99e-56	199
BKD_E1	Skin_HMPREF0791_0925_Transketolase	_C-terminal_domain_protein_[Staphylococcus_epidermidis_W23144]	36.086	327	201	6	352	677	6	325	6.99e-56	199
BKD_E1	Skin_HMPREF0791_0925_Transketolase	_C-terminal_domain_protein_[Staphylococcus_epidermidis_W23144]	36.086	327	201	6	352	677	6	325	6.99e-56	199
BKD_E1	Gastrointestinal_tract_HMPREF9521_00480_2-oxoisovalerate_dehydrogenase_subunit_beta_[Enterococcus_faecalis_TX2134]	38.855	332	195	6	348	677	3	328	8.25e-56	199
BKD_E1	Gastrointestinal_tract_HMPREF9521_00480_2-oxoisovalerate_dehydrogenase_subunit_beta_[Enterococcus_faecalis_TX2134]	38.855	332	195	6	348	677	3	328	8.25e-56	199
BKD_E1	Oral_POTG_03467_2-oxoisovalerate_dehydrogenase_subunit_beta_[Paenibacillus_sp._oral_taxon_786_str._D14]	36.17	329	199	7	352	677	6	326	8.47e-56	198
BKD_E1	Gastrointestinal_tract_STRINF_01208_Transketolase	_pyridine_binding_domain_protein_[Streptococcus_infantarius_subsp._infantarius_ATCC_BAA-102]	39.185	319	184	7	355	670	12	323	1.03e-55	198
BKD_E1	Gastrointestinal_tract_STRINF_01208_Transketolase	_pyridine_binding_domain_protein_[Streptococcus_infantarius_subsp._infantarius_ATCC_BAA-102]	39.185	319	184	7	355	670	12	323	1.03e-55	198
BKD_E1	Urogenital_tract_HMPREF9319_0731_Transketolase	_pyridine_binding_domain_protein_[Streptococcus_equinus_ATCC_700338]	39.241	316	182	7	355	667	12	320	1.22e-55	198
BKD_E1	Urogenital_tract_HMPREF9319_0731_Transketolase	_pyridine_binding_domain_protein_[Streptococcus_equinus_ATCC_700338]	39.241	316	182	7	355	667	12	320	1.22e-55	198
BKD_E1	Gastrointestinal_tract_HMPREF9412_3901_2-oxoisovalerate_dehydrogenase_subunit_beta_[Paenibacillus_sp._HGF5]	36.28	328	199	6	352	677	6	325	1.23e-55	198
BKD_E1	Heart_HMPREF9352_0870_Transketolase	_pyridine_binding_domain_protein_[Streptococcus_gallolyticus_subsp._gallolyticus_TX20005]	39.241	316	182	7	355	667	12	320	1.44e-55	198
BKD_E1	Heart_HMPREF9352_0870_Transketolase	_pyridine_binding_domain_protein_[Streptococcus_gallolyticus_subsp._gallolyticus_TX20005]	39.241	316	182	7	355	667	12	320	1.44e-55	198
BKD_E1	Oral_HMPREF0733_10604_pyruvate_dehydrogenase_E1_component_subunit_beta_[Rothia_dentocariosa_ATCC_17931]	39.329	328	190	6	348	674	35	354	2.32e-55	198
BKD_E1	Airways_HMPREF0786_00195_pyruvate_dehydrogenase_complex_E1_component	_beta_subunit_[Staphylococcus_capitis_C87]	36.196	326	202	4	352	677	6	325	2.5e-55	197
BKD_E1	Unknown_HMPREF9710_04736_2-oxoisovalerate_dehydrogenase_subunit_beta_[Massilia_timonae_CCUG_45783]	39.474	342	179	9	352	676	5	335	2.68e-55	197
BKD_E1	Unknown_HMPREF9710_04736_2-oxoisovalerate_dehydrogenase_subunit_beta_[Massilia_timonae_CCUG_45783]	39.474	342	179	9	352	676	5	335	2.68e-55	197
BKD_E1	Urogenital_tract_HMPREF1256_1934_TPP-dependent_acetoin_dehydrogenase_complex	_E1_component	_beta_subunit_[Streptococcus_agalactiae_BV3L5]	38.558	319	186	7	355	670	12	323	2.92e-55	197
BKD_E1	Oral_HMPREF9171_1234_Transketolase	_pyridine_binding_domain_protein_[Streptococcus_agalactiae_ATCC_13813]	38.558	319	186	7	355	670	12	323	2.92e-55	197
BKD_E1	Oral_HMPREF9171_1234_Transketolase	_pyridine_binding_domain_protein_[Streptococcus_agalactiae_ATCC_13813]	38.558	319	186	7	355	670	12	323	2.92e-55	197
BKD_E1	Urogenital_tract_HMPREF9308_00768_pyruvate_dehydrogenase_E1_component_subunit_beta_[Staphylococcus_lugdunensis_ACS-027-V-Sch2]	37.117	326	199	4	352	677	6	325	3.45e-55	197
BKD_E1	Urogenital_tract_HMPREF9308_00768_pyruvate_dehydrogenase_E1_component_subunit_beta_[Staphylococcus_lugdunensis_ACS-027-V-Sch2]	37.117	326	199	4	352	677	6	325	3.45e-55	197
BKD_E1	Skin_HMPREF0790_0676_Transketolase	_C-terminal_domain_protein_[Staphylococcus_lugdunensis_M23590]	37.117	326	199	4	352	677	6	325	3.45e-55	197
BKD_E1	Skin_HMPREF0790_0676_Transketolase	_C-terminal_domain_protein_[Staphylococcus_lugdunensis_M23590]	37.117	326	199	4	352	677	6	325	3.45e-55	197
BKD_E1	Gastrointestinal_tract_HMPREF0819_0251_Transketolase	_pyridine_binding_domain_protein_[Streptococcus_equinus_ATCC_9812]	39.385	325	183	8	355	672	12	329	3.83e-55	197
BKD_E1	Gastrointestinal_tract_HMPREF0819_0251_Transketolase	_pyridine_binding_domain_protein_[Streptococcus_equinus_ATCC_9812]	39.385	325	183	8	355	672	12	329	3.83e-55	197
BKD_E1	Unknown_HMPREF9695_01980_pyruvate_dehydrogenase_E1_component_subunit_beta_[Afipia_broomeae_ATCC_49717]	37.654	324	191	6	355	675	147	462	3.87e-55	201
BKD_E1	Unknown_HMPREF9695_01980_pyruvate_dehydrogenase_E1_component_subunit_beta_[Afipia_broomeae_ATCC_49717]	37.654	324	191	6	355	675	147	462	3.87e-55	201
BKD_E1	Oral_HMPREF9176_1190_Transketolase	_pyridine_binding_domain_protein_[Streptococcus_downei_F0415]	38.08	323	190	7	348	667	5	320	4.14e-55	197
BKD_E1	Gastrointestinal_tract_HMPREF1015_00679_pyruvate_dehydrogenase_E1_component_subunit_beta_[Bacillus_smithii_7_3_47FAA]	36.28	328	199	6	352	677	6	325	4.69e-55	196
BKD_E1	Gastrointestinal_tract_HMPREF1015_00679_pyruvate_dehydrogenase_E1_component_subunit_beta_[Bacillus_smithii_7_3_47FAA]	36.28	328	199	6	352	677	6	325	4.69e-55	196
BKD_E1	Gastrointestinal_tract_HMPREF1207_01196_hypothetical_protein_[Paenibacillus_sp._HGH0039]	36.778	329	197	7	352	677	6	326	5.69e-55	196
BKD_E1	Gastrointestinal_tract_HMPREF1207_01196_hypothetical_protein_[Paenibacillus_sp._HGH0039]	36.778	329	197	7	352	677	6	326	5.69e-55	196
BKD_E1	Gastrointestinal_tract_HMPREF9413_4964_pyruvate_dehydrogenase_E1_component_subunit_beta_[Paenibacillus_sp._HGF7]	36.778	329	197	7	352	677	6	326	5.69e-55	196
BKD_E1	Gastrointestinal_tract_HMPREF1208_00499_pyruvate_dehydrogenase_E1_component_subunit_beta_[Staphylococcus_sp._HGB0015]	36.585	328	198	6	352	677	6	325	9.15e-55	196
BKD_E1	Gastrointestinal_tract_HMPREF1208_00499_pyruvate_dehydrogenase_E1_component_subunit_beta_[Staphylococcus_sp._HGB0015]	36.585	328	198	6	352	677	6	325	9.15e-55	196
BKD_E1	Airways_HMPREF0005_04521_2-oxoisovalerate_dehydrogenase_beta_subunit_[Achromobacter_xylosoxidans_C54]	37.537	341	187	7	352	676	16	346	1e-54	196
BKD_E1	Airways_HMPREF0005_04521_2-oxoisovalerate_dehydrogenase_beta_subunit_[Achromobacter_xylosoxidans_C54]	37.537	341	187	7	352	676	16	346	1e-54	196
BKD_E1	Unknown_HMPREF9696_00787_pyruvate_dehydrogenase_E1_component_subunit_beta_[Afipia_clevelandensis_ATCC_49720]	37.346	324	192	6	355	675	155	470	1.06e-54	200
BKD_E1	Unknown_HMPREF9696_00787_pyruvate_dehydrogenase_E1_component_subunit_beta_[Afipia_clevelandensis_ATCC_49720]	37.346	324	192	6	355	675	155	470	1.06e-54	200
BKD_E1	Skin_RHOER0001_5281_Transketolase	_pyridine_binding_domain_protein_[Rhodococcus_erythropolis_SK121]	37.654	324	192	6	352	674	6	320	1.08e-54	196
BKD_E1	Urogenital_tract_HMPREF0346_0625_Transketolase	_pyridine_binding_domain_protein_[Enterococcus_faecalis_EnGen0297]	40.264	303	174	5	348	649	3	299	1.09e-54	194
BKD_E1	Urogenital_tract_HMPREF0346_0625_Transketolase	_pyridine_binding_domain_protein_[Enterococcus_faecalis_EnGen0297]	40.264	303	174	5	348	649	3	299	1.09e-54	194
BKD_E1	Oral_HMPREF0185_02616_2-oxoisovalerate_dehydrogenase_subunit_beta_[Brevundimonas_diminuta_470-4]	37.059	340	188	6	352	675	34	363	1.33e-54	196
BKD_E1	Oral_HMPREF0185_02616_2-oxoisovalerate_dehydrogenase_subunit_beta_[Brevundimonas_diminuta_470-4]	37.059	340	188	6	352	675	34	363	1.33e-54	196
BKD_E1	Blood_HMPREF9374_3296_pyruvate_dehydrogenase_complex_E1_component_beta_subunit_[Desmospora_sp._8437]	39.016	305	176	7	348	650	3	299	2.83e-54	194
BKD_E1	Blood_HMPREF9374_3296_pyruvate_dehydrogenase_complex_E1_component_beta_subunit_[Desmospora_sp._8437]	39.016	305	176	7	348	650	3	299	2.83e-54	194
BKD_E1	Urogenital_tract_HMPREF0513_01027_2-oxoisovalerate_dehydrogenase_subunit_beta_[Lactobacillus_fermentum_28-3-CHN]	35.241	332	203	6	349	677	3	325	3.27e-54	194
BKD_E1	Unknown_HMPREF1123_00714_TPP-dependent_acetoin_dehydrogenase_complex	_E1_component	_beta_subunit_[Peptoclostridium_difficile_050-P50-2011]	37.654	324	191	7	355	675	11	326	3.38e-54	194
BKD_E1	Unknown_HMPREF1123_00714_TPP-dependent_acetoin_dehydrogenase_complex	_E1_component	_beta_subunit_[Peptoclostridium_difficile_050-P50-2011]	37.654	324	191	7	355	675	11	326	3.38e-54	194
BKD_E1	Unknown_HMPREF1122_00266_TPP-dependent_acetoin_dehydrogenase_complex	_E1_component	_beta_subunit_[Peptoclostridium_difficile_002-P50-2011]	37.654	324	191	7	355	675	11	326	3.38e-54	194
BKD_E1	Unknown_HMPREF1122_00266_TPP-dependent_acetoin_dehydrogenase_complex	_E1_component	_beta_subunit_[Peptoclostridium_difficile_002-P50-2011]	37.654	324	191	7	355	675	11	326	3.38e-54	194
BKD_E1	Gastrointestinal_tract_HMPREF0511_1020_Transketolase	_C-terminal_domain_protein_[Lactobacillus_fermentum_ATCC_14931]	35.241	332	203	6	349	677	3	325	3.52e-54	194
BKD_E1	Gastrointestinal_tract_HMPREF0511_1020_Transketolase	_C-terminal_domain_protein_[Lactobacillus_fermentum_ATCC_14931]	35.241	332	203	6	349	677	3	325	3.52e-54	194
# BLAST processed 1 queries
