# Supplementary material for: Mapping Interactions of Microbial Metabolites with Human G-Protein-Coupled Receptors
Source: Cell Host Microbe. 2019 Aug 14;26(2):273–282.e7. doi: 10.1016/j.chom.2019.07.002 (PMC6706627; doi:10.1016/j.chom.2019.07.002)
Supplement: Table S6. Raw Targeted Mass-Spectrometry Metabolomics Data and Estimated Absolute Concentrations for Targeted Mass-Spectrometry Metabolomics Data, Related to Figure 6 [file mmc7.xlsx]

## Sheet: Table S6
Raw targeted mass-spectrometry metabolomics data
Compound Name	Tryptamine	Tyramine	Phenylpropanoic acid	9,10-methylenehexadecanoic acid	12-methyltetradecanoic acid	Cadaverine	Nicotinic acid
Method	Vantage HSS T3	PFB, GC-nCI	PFB, GC-nCI	PFB, GC-nCI	PFB, GC-nCI	6545, Amide pos	Vantage HSS T3
ISTD	Not used	phenol-d7	phenol-d7	palmitate-d31	palmitate-d31	Not used	Not used
Reported value	Raw peak area	Normalized Area	Normalized Area	Normalized Area	Normalized Area	Raw peak area	Raw peak area
Method Blank_1	52	8.94802e-05	0.000878435	0.000627176	0.0114868	42013.5	630
Method Blank_2	Not run	0.00365505	0.00126083	0.00368679	0.0374388	Not run	Not run
Germ Free_1	117	0.0120009	0.0041648	0.00130271	0.0555403	75340	37866
Germ Free_2	196	0.00498116	0.00211077	0.00881402	0.0435663	78984	91128
Germ Free_3	13	0.00892425	0.00238822	0.005024	0.0292366	73559.3	65387
Germ Free_4	18	0.00624613	0.00264211	0.00154215	0.0374552	72581.1	57564
Germ Free_5	119	0.00914626	0.0011391	0.00718085	0.0191147	74819.2	78388
Germ Free_6	32	0.00698791	0.00203977	0.00474115	0.0154083	68294	61427
Germ Free AVG	82.5	0.00804777	0.00241413	0.00476748	0.0333869	73929.6	65293.3
Germ Free SD	73.4105	0.00250502	0.000997533	0.00298907	0.0151993	3522.61	18253
Sartor7_1	3907	0.719882	0.00187763	0.265054	1.22776	144001	1882629
Sartor7_2	3452	1.77419	0.00141672	0.304872	1.98728	222391	1739007
Sartor7_3	6137	4.21534	0.00314906	0.494611	5.23113	368032	1721948
Sartor7_4	6895	2.93908	0.0013459	0.456576	4.09359	406838	1757684
Sartor7_5	8017	3.61445	0.00199448	0.623095	9.22377	753547	1492935
Sartor7_6	5573	1.83645	0.00223238	0.223357	2.69063	191749	1712509
Sartor7 AVG	5663.5	2.51657	0.0020027	0.394594	4.07569	347759	1.71779e+06
Sartor7 SD	1747.22	1.30472	0.000656863	0.155055	2.90615	223669	126348
GF vs. S7 p (t-test, two-tailed)	< 0.0001	0.0008	0.4192	0.0001	0.0067	<0.0001	<0.0001
Estimated absolute concentrations for targeted mass-spectrometry metabolomics data
Compound	Tryptamine	Tyramine	Phenylpropanoic acid	9,10-methanohexadecanoic acid	12-methyltetradecanoic acid	Cadaverine	Nicotinic acid
Method	Vantage HSS T3	PFB, GC-nCI	PFB, GC-nCI	PFB, GC-nCI	PFB, GC-nCI	6545, Amide pos	Vantage HSS T3
CALIBRATION RANGE	0.3 - 34 µM	4 - 802 µM	0.7 - 732 µM	0.04 - 410 µM	0.2 - 454 µM	11 - 108 µM	0.9 - 447 µM
Method Blank	0.080045	0.860376	0	0	0.169439	0	0.147739
Germ Free_1	0.117334	1.9229	0	0.223714	0.490677	13.0825	1.10174
Germ Free_2	0.0907804	2.00927	0	0.186392	0.387246	12.1792	2.84216
Germ Free_3	0.0989316	1.87622	0	0.216563	0.52975	11.1409	2.21944
Germ Free_4	0.0993184	1.62487	0	0.196127	0.374221	10.983	1.54937
Germ Free_5	0.10023	1.96085	0	0.328562	0.412927	11.5309	2.6604
Germ Free_6	0.111755	1.8083	0	0.177016	0.22717	11.4464	1.53245
Germ Free AVG	0.103058	1.86707	0	0.221396	0.403665	11.7271	1.98426
Germ Free SD	0.00968705	0.137354	0	0.0554014	0.10568	0.781786	0.695782
Sartor7_1	0.65405	124.536	0	12.6157	80.1273	33.0339	59.2448
Sartor7_2	0.811508	296.887	0	15.6402	98.7407	34.3543	65.3564
Sartor7_3	1.00656	786.655	0	9.38198	83.1586	57.0222	52.8227
Sartor7_4	1.12087	542.795	0	14.0578	123.349	31.3261	62.2097
Sartor7_5	1.12533	634.054	0	15.5957	200.925	38.0906	46.3262
Sartor7_6	1.138	588.236	0	11.5627	161.471	25.2632	65.1086
Sartor7 AVG	0.976053	495.527	0	13.1423	124.629	36.515	58.5114
Sartor7 SD	0.200587	241.606	0	2.44987	48.0635	10.8935	7.55557
GF vs. S7 p (t-test, two-tailed)	0.000126393	0.0040875	N/A	4.95711e-05	0.00144995	0.00258978	9.08391e-06
